# Supplementary material for: Proteostasis and metabolic dysfunction characterize a subset of storage-induced senescent erythrocytes targeted for posttransfusion clearance
Source: J Clin Invest. 2025 Mar 11;135(9):e183099. doi: 10.1172/JCI183099 (PMC12043093; doi:10.1172/JCI183099)
Supplement: Supporting data values [file jci-135-183099-s036.xlsx]

## Sheet: Fig1A
Storage (days)	% SME								% CFSE high
	donor 245	donor 246	donor 247	donor 248	donor 249	donor 250	donor 251	donor 252	donor 245	donor 246	donor 247	donor 248	donor 249	donor 250	donor 251	donor 252
D7	4.33	6.23	6.3	4.01	4.84	7.35	3.84	6.56	0.63	0.45	0.67	1.89	0.41	2.77	0.46	0.29
D14	13.4	11.9	8.07	3.72	8.36	6.92	9.76	8.07	2.15	2.03	1.65	3.25	1.28	6.33	1.48	0.57
D21	17.7	14.5	8.26	5.77	11.1	7.72	8.42	7.84	5.49	6.25	4.94	8.69	3.18	10.2	3.58	1.11
D28	21.1	17.3	13.1	7.89	11.4	6.41	9.82	12.6	12	13.6	9.93	17.1	6.21	16.5	6.25	2.51
D35	24	26.3	21.4	10.9	14.6	7.83	17.3	10	17.8	29.3	25.3	22.7	15.2	21.4	12.2	4.95
D42	32.1	41.4	34.3	13.9	21.9	10.3	15.6	16.1	31.9	45.2	36.8	35	26.7	35.2	26.2	11.6

## Sheet: Fig1B
	% SME
	LS unsorted	LS CFSE low	LS CFSE high
donor 1	63.4	5.64	93.7
donor 4	35.7	4.05	93.5
donor 6	43.6	8.6	96.5
donor 8	43.7	4.59	95.8
donor 176	36.7	3.84	88.8
donor 177	62.3593	6.0211	95.6858
donor 180	9.92	3.07	89.2
donor 181	42.8	3.75	95.3
donor 186	27.7	4.47	97.2
donor 188	38	5.47	97.4
donor 190	25.7	4.53	87.1
donor 207	55.1	4.88	96.8

## Sheet: Fig2, S1 and S2
	Short-stored CFSELow							Long-stored CFSELow							Long-stored CFSEhigh
Metabolites	donor 195	donor 196	donor 198	donor 199	donor 209	donor 210	donor 211	donor 195	donor 196	donor 198	donor 199	donor 209	donor 210	donor 211	donor 195	donor 196	donor 198	donor 199	donor 209	donor 210	donor 211
alpha-D-Ribose 1-phosphate	117213	186856	155793	187558	186558	182830	138444	86363.3	51923.5	177901	107308	134402	127091	90528.6	481.527	712.23	443.802	1562.75	556.218	544.509	338.942
AMP	110254	249191	157062	252700	173081	289816	151347	212674	203348	141387	146316	230531	92769.6	124854	19945.9	35135.1	27900.6	32032.6	27918.5	52204.9	39223.9
Cys-Gly	124955	224393	129092	229657	219406	255244	199239	123032	132484	114645	122728	19700.3	118527	83596.6	4094.76	5067.6	3239.52	13263.3	2135.04	1218.83	5235.37
Glutathione	15041590	28098660	21033900	29169950	18515310	31260860	24759300	14230680	12050050	16479660	13683980	1888580	15353600	9430677	634047	642190	281047	891623	218654	601207	312037
D-Glyceraldehyde 3-phosphate/Glycerone phosphate	77551.9	143782	78196.4	83243.6	47495.5	88974.9	66601.4	56907	51922.1	65732.8	49818.6	63877.2	4892.78	36352	965.891	1352.57	863.239	1586.63	2977.9	2134.24	3575.87
L-cystine	21907.4	76657.8	37182.1	13698.9	31175.8	29913.8	32421.7	24886.4	21559.2	43179.3	46275.3	27676.1	13133.4	31222	52776.8	161915	103472	103981	84127.3	123730	100296
acyl-C16 (L-Palmitoylcarnitine)	267852	438462	182599	308975	410076	97932.5	232998	470771	232534	320158	612748	446948	134374	340215	40447.3	31688.7	18603.1	50228	60531.6	6319.74	20662.7
acyl-C18:1 (O-octadecenoyl-L-carnitine)	153965	293952	113983	178532	169466	49511.1	140214	225260	107549	170163	393591	242557	109542	196489	24339.3	25580.2	21859.3	25130.4	49384.8	12329.5	11300.7
NAD+	32297.4	22278	38453.7	27312.9	54358.4	22892.3	35272.1	42165.1	35366.9	69823.8	34478.9	42019.8	33298.1	20423.2	5794.6	16499.5	17437	9190.05	8650.85	15821.3	10468.5
Glycerol 3-phosphate	79752	138908	50970.7	133188	89930.6	146802	64142.9	86764.2	46159.3	45668.6	169494	141378	66196.8	43355.8	1962.29	1707.51	2445.33	3759.14	0	5635.27	4084.95
L-asparagine	71518.6	125850	152382	75054.3	127156	89060.8	77564.8	98179.6	102047	143706	81924.4	87772.5	73829	62835	49608	45538.9	70914.3	31642.6	29217.1	55079.8	35676.4
acyl-C18:2 (Linoleoyl-CoA)	25707.8	63476	22926.4	61748.4	49418.1	16380.2	29374.6	55907	40918.1	38297.9	115307	84532	21021.4	51167.3	7212.33	12895.5	2903.46	12055.7	16357.6	5621.35	4110.85
acyl-C14 (O-tetradecanoyl-L-carnitine)	23935.9	49886.7	22791.9	46469.8	35609.7	12287.3	25962.3	51726	34931.8	25704.4	95065.5	56399.3	17726.3	23813.3	3606.71	2903.64	394.569	4764.17	3551.27	3148.71	9641.83
CMP-N-acetylneuraminate	4903.77	9249.8	6738.74	17204.2	38563.9	3367.91	14211	6602.47	5345.91	25934.9	5253.19	127283	0	30360	71368.1	102253	79839.3	144716	85109.5	135486	123039
D-Glucose 6/1-phosphate/Fructose 6-phosphate	46774.6	173327	257381	162436	198318	172922	222766	78576.4	142330	212122	234474	103591	104969	187496	23030.6	62719.9	56642.1	79303.8	53980.1	84583.9	81367.1
Glutathione disulfide	204119	500967	215345	379597	613836	317436	350308	169628	97625.1	513982	198094	1401030	143309	413246	874940	1774629	849444	1214442	902443	1489602	1494217
Spermidine	1027567	1801664	1206764	1495594	2258470	1319959	1111870	1587832	1577865	1465889	4266766	3394875	1463331	1976360	302672	784094	844832	1079206	367551	998629	233341
acyl-C3 (propionyl-carnitine)	997716	1029418	1401616	842312	1539591	535466	761476	1197780	398626	1033744	755373	1169199	220736	635098	331985	321494	388286	224929	147621	237097	113877
Spermine	867554	419657	2028085	385300	1068739	1069130	602897	1654092	1674421	1492839	373181	1197352	1190049	662014	498816	221610	782954	399342	129987	956651	155487
Adenosine	9227.09	21299.9	25198.1	16439.8	44499.9	13692.7	14791.4	18858.8	11691.8	16873.8	31707.8	32989.7	10617.1	29629.9	6810.06	12274.7	6829.12	12308.8	10678.6	12381.9	6376.72
Sphingosine	102304	82650.1	172173	173881	53951.2	52705.4	154859	201327	80590.8	50432.3	143554	105984	74743.9	74225.1	268467	276464	201431	284012	111610	152196	164362
L-glutamate	309953	1195559	405505	553526	501112	732490	577231	188831	171248	250100	186119	73225.9	110241	167072	203778	317329	217504	274952	222580	349280	226480
acyl-C20:4	13578.2	31266.9	11719.1	25656	26738.7	8877.67	12608.7	28467.2	23061.5	25533.2	67512.8	43543.2	8916.29	26571.5	10002.4	16160.5	8924.48	9070.43	12037	4357.42	5041.46
acyl-C4 (butanoyl-l-carnitine)	60683.3	109055	85544.7	70791.8	53600.2	24075	107620	91858.5	86151.5	41329.9	107328	66109.6	34938.9	155436	48684.6	39914.8	36398.4	32094.2	21048.8	27917.8	28264.6
acyl-C2 (acetyl-carnitine)	10855180	17982840	12378070	22307620	20342270	11045060	10485990	18088700	8708505	10618620	30048650	23027010	5114302	8857444	4432454	6181412	4368798	4882142	2945025	5009194	1505558
Creatine	13270720	23755010	21957150	16724280	35407650	26651870	21993030	19714450	17647070	28996410	31390580	51567730	22081130	26173360	9666641	13711290	14720850	11237780	14420740	25012180	8681044
L-aspartate	867252	574197	976835	553772	1215532	627057	1111679	1287547	648603	1674157	1043488	1082519	718119	568842	654446	435938	676125	270415	605079	453479	622875
L-Adrenaline	123302	143248	96496.6	134250	150954	124060	163236	115924	82096	164533	124500	67825.6	99579.3	112450	76338.6	65595.7	76275	89137.4	66328	62772.9	85151.9
Creatinine	477677	546243	616986	476311	492794	473271	373807	588089	421798	598677	413130	448707	430460	345777	424690	410352	337796	349631	191399	360878	233211
D-Arabitol	33292.4	25193.7	35036.8	10625.1	25374.7	13090.8	18701.7	23035	20027	41639.8	10286.6	17860.8	8979.83	8421.39	3773.59	7691.05	11257.2	2741.54	5773.92	7907.28	4006.79
ADP-D-ribose	7371.74	20648.6	19998.2	16222.2	11956.7	12104.6	15940.7	13710.1	8806.16	36401.6	16199.5	5591.7	8093.63	13201.9	1475.92	1997.05	5207.88	6390.27	890.908	6502.01	4598.31
(8Z-11Z-14Z)-Icosatrienoic acid	22274.1	25332.5	33647.3	28834.6	31909.7	21108.5	24556.2	30094.5	20894.8	34448.3	28694.2	23594	23098.5	16709.8	21267	11176.3	26838.6	14844.1	6510.59	19877.7	17588.9
Indole-3-acetate	5216738	6535338	7620598	5485417	5150918	3756476	5207858	5968536	4258658	4463802	5923980	3282786	5134657	4158923	8377632	6817546	7169586	6098530	3775088	5712264	6292490
2S-5S-Methionine sulfoximine	17785.1	30398.6	28194.1	14263.5	27010.4	19146.2	19679.7	19045.7	24046.4	18309.3	12588.5	14839	16991.4	11018.1	19420.6	11285.2	13075.9	13092.4	7149.13	8647.35	5828.2
3D-(3-5/4)-Trihydroxycyclohexane-1-2-dione	534467	691397	847244	621527	557136	420004	550936	684759	456913	465463	727717	352062	564054	441032	955533	809994	809218	665879	396130	686723	652301
2-Oxoglutarate	746.246	5209.2	659.147	310.003	442.542	1600.6	677.021	518.798	480.263	672.259	608.309	513.254	979.577	416.762	8050.15	3646.38	386.087	2942.05	1072.17	2180.21	965.511
Mannitol	5347424	7131868	5589112	6113844	5244580	3843141	6865580	7272354	7817310	9712931	9330622	5567352	6586986	8084458	4625476	6399248	5763950	4390668	5376586	8070340	8139776
Tetradecenoic acid	74081.9	78695.2	103372	77382.3	74984	85403.9	88518.2	83603.1	58580.1	79572.4	77211.6	82834.2	64261.1	88853.3	78881.1	47396.4	77366.4	42427.6	52385.2	76021.7	60416
Inosine	8112.07	12859.7	8218.3	23611.4	20447.3	29266	9229.04	12015.1	25538.2	2947.83	37718.3	28624.2	20299.1	1820.27	2480.03	3476.56	3639.54	7382.04	12625.4	19104.3	3412.93
Hexadecanoic acid	6159986	15100070	16757580	15732430	14843820	12849960	13282670	14955580	7724826	11691720	23108180	14642360	11755080	13233370	10102730	13812560	11058560	7925792	10938450	8645495	8247564
acyl-C5 (isovalerylcarnitine)	188112	151733	180566	124762	120335	39528.3	130585	297787	112830	84278	265346	159844	41128.6	138734	146486	121156	113978	85714.2	25001.6	46801.3	34589.2
Dodecanoic acid	675688	556110	746797	1211416	872434	1446529	1571586	788378	607139	881575	1044084	669106	709551	957497	751804	381824	803090	250408	697538	777672	663265
trans-4-Hydroxy-L-proline	48122.9	79833.8	111989	93081.7	85683.5	58986.8	100704	72261.5	72991.9	157168	103334	35062.9	48137	71008.5	32438.4	56641.7	47150	40171.6	33969.6	83541.9	48116
Nonanoic acid (pelargonate)	475192	429263	475880	654721	530662	521012	614307	642172	517553	570840	852580	560240	493381	503844	449314	371500	632576	205599	462600	544316	549980
Decanoic acid (caprate)	266371	243020	359912	500690	491036	399912	310347	507818	396195	521529	420626	344658	282760	354876	326163	236878	375693	161263	320873	432574	363042
L-histidine	109861	183722	162556	122421	118582	88116.9	101543	155582	102179	143851	126984	86067.3	72284.9	78013.1	105094	107169	115162	76862.1	26865.3	69525.2	25980
1D-myo-Inositol 1-4-bisphosphate	14825.2	55139.2	25406.5	32999	32611.3	39082.2	37498.4	29731.9	24483.3	115546	49933.9	29733.4	21455.9	56685.4	11778	32232.8	20888.1	31078.8	11722.6	33352.7	23190.7
Tetradecanoic acid	523051	924120	1177634	1820243	868320	971381	1402305	891037	553303	939346	1138961	997176	683241	779252	620889	771392	787307	562302	787924	678131	759262
Xanthine	139187	151839	173456	128568	99820.7	118237	125507	143329	98574.9	81415.9	139603	92534.8	120950	110323	72310.8	82101.6	91951.2	146727	75858.3	87286	61592
Dopamine	102424	119803	126601	126859	135791	114262	107657	116693	104861	128551	123442	86094.3	89274.6	72310.9	85729.3	99780.5	91266.7	97829.2	73173.1	94002.9	78822.5
L-valine	5028780	16486260	16273300	20890460	22552080	9012401	15775800	10689510	7773144	14775890	17545270	14720220	3491721	10865620	5749938	10419340	5895748	12615910	7342626	8721948	5548240
Acetylcholine	5614366	6634880	6084750	6271974	4627844	5780580	6550404	7733830	5285214	6604346	7601170	3324135	3939808	6172766	5121364	4652464	4596566	5280450	1912477	5706586	4467594
Citrate	42672.9	135529	85788.4	60855	81149.4	43194.6	57211.1	69536.6	54555.3	127207	58528.7	24715.2	7309.46	54351.3	22082	52180	51087.7	37539.1	23514	27781	15286.2
Octadecanoic acid	19148330	50563650	77121850	37263390	53782160	62587280	64831010	40592710	24560980	33736010	69799550	33863740	31514540	54075800	30923650	53212700	34468500	11384760	28614690	24018130	22379250
Picolinic acid	1579787	2188098	1957094	1640182	1092912	1207968	1641503	1752311	823436	1038986	1785678	779542	1670050	1398076	822338	845478	1121434	1621765	997628	788254	943318
Choline	16912910	19326700	22388850	16084670	13546660	18279180	44906980	17137390	16455330	27867190	24906380	14095560	15760330	52047020	16409610	14967660	15764760	15956680	6192020	12250600	29018340
Hypoxanthine	195853	176986	259852	211713	220333	157759	236254	505990	266780	418631	314779	2442232	434351	492528	275441	350969	512213	229287	141083	240018	143540
IMP	227580	303905	244674	296755	539447	243322	451494	921725	344077	730412	650173	6282706	980195	990757	482562	659824	842596	311062	207999	494567	270600
L-methionine	56384.4	44601.7	135462	58897.7	60038.7	17091.6	73796.8	61437.8	35042.7	60999.3	64467.7	59065.9	46065.6	62408.7	62639.5	73320.6	100924	66809.6	39131.8	53137.6	72498.1
L-lysine	487184	533837	725168	448085	537571	366302	553924	888529	378931	733882	668159	315043	322861	455623	513467	445716	551128	521190	224336	319285	257800
L-proline	2786403	3782021	4577020	2559530	2814259	2199003	2829065	3965722	2860650	3370008	3057547	2206640	2097002	2042910	2708314	2956378	2968493	2439397	1031299	2169512	1819702
L-leucine/L-isoleucine	3909562	3399849	7221668	2929897	2825277	997390	3742928	4450742	2215793	3286151	4326897	2491004	2137671	2361141	5671840	3925328	5626464	3643387	1809228	3175700	3335790
Sphinganine 1-phosphate	132202	316077	488499	230320	284843	379954	278336	244603	128081	164042	311366	208862	198340	334310	219472	311122	208314	79394	146166	132924	125472
(S)(+)-Allantoin	38965.6	68378.8	54166	57785.4	51953.6	52835.3	41032.7	64598.6	35061.4	67189.2	55601.7	37781.9	40482.9	35346.4	57657.7	48523.2	40510.7	32461.8	25021.1	45128	25207.2
acyl-C4-DC	639588	1038834	740561	1159958	1184202	1259376	945835	718600	714969	834099	753486	898020	796038	834503	357887	897364	330517	845657	371956	1152231	501505
(7Z-10Z-13Z-16Z-19Z)-Docosa-7-10-13-16-19-pentaenoic acid	48272.3	50872.4	64885.2	80572.3	63436.6	51103.9	49283.8	63273.2	50746.1	66775	65706.4	48722.7	66758.3	36573.9	64375	48752.1	70641.8	49126.2	8247.37	48063	31467
acyl-C4-OH (Hydroxybutyrylcarnitine)	563015	35787.9	464516	1163918	166710	420051	527377	834448	31957.6	479518	2327968	181303	470195	707749	338219	26084.7	276267	870642	58805.6	583330	279004
Octadecenoic acid	379832	1008739	1463300	816426	670958	1685879	1921201	1136600	406537	521448	1127022	335454	764492	811478	651321	700073	544073	489501	365377	751238	592588
Succinate	112419	124993	208097	140707	138955	135586	171768	197075	102380	106360	216947	98878.9	106806	83328.5	148402	74315.9	155132	77754.2	49128.9	124621	97598.8
L-serine	117906	128395	194425	78625.4	85803.3	64481.1	115066	176976	94669	157246	125377	54845.2	41967.9	57537.7	87494.8	113183	140534	77570.7	36853.9	63734.9	32912.9
Urate	146780	124239	192264	150764	114395	114661	112013	240163	126664	92813.5	150573	102482	120760	83885.9	148466	160104	138813	96363.4	39085.1	82671.8	90495.2
D-Rhamnose	53263.2	103852	94208.6	81813.5	58503.4	106911	86351.6	104035	132995	212762	194703	129801	151438	189922	99958.4	142348	134930	108372	100212	208616	184926
L-tryptophan	4566814	3066450	4670546	2261132	2275520	765021	3807715	3815406	1368928	1174948	3023361	2536028	1591955	2522375	3009641	1738728	2128278	1708843	1861852	896421	2054102
acyl-C5-OH	253528	419911	165549	252764	223178	61443.4	267662	328441	337030	241832	157125	227337	32013.7	203877	174287	361899	120555	197733	122412	55938.3	170344
L-phenylalanine	1063486	678309	1372250	482511	385848	108847	701234	1185518	389787	318437	995623	435357	408159	462705	1435425	744306	1322655	668166	313187	323757	659396
Pantothenate	39803	69489.7	127799	41867.7	71382.6	67900.4	33183.7	51360.3	53868.6	83531.8	58969.4	79625.2	46831.4	44856	72072.6	60500.3	76360.3	43108.6	27263.8	53378.4	34902.4
gamma-Glutamyl-Se-methylselenocysteine	410957	710226	601493	517894	532713	251140	387366	629992	504445	683157	563901	381379	239738	480004	484898	627759	593524	399372	277214	297405	387296
L-threonine	62725.9	75842.3	118690	57729.2	62740.8	47790.3	88500	99886.2	55136.2	106532	81652.2	45404.2	26651.4	32268.8	69255.9	52026.6	105124	32907.7	20891.7	41749.2	40080.6
Pyridoxal	37640.6	36391	37712.2	33622	39639.9	36539.9	33364.7	42328.7	37066.5	40640.5	41208.8	35806.8	29525.7	22689.7	35646.9	37131.1	33674.5	28851.3	24489	39755.3	32705.4
Ornithine	1403222	2630540	1898049	1728943	1898229	1041523	2085377	2171834	1578025	3018882	2214619	1251627	858065	1687545	1474575	2568051	2323780	1690169	963278	665269	1188690
3-methyldioxyindole	112431	211078	219170	205409	132722	128740	216526	157820	123976	106124	173479	110820	105425	121990	128022	119026	121554	155164	87120.6	105573	120419
Octadecatrienoic acid	31816.4	20450.3	39045.6	127521	24987.4	278267	334515	25040	18731.5	26256.4	91418.8	15845.2	24928.3	49873.1	17477	17950.2	24042.7	45513.1	15148.2	43559.8	35280.7
Allantoate	934824	1816516	1521556	1288470	1388663	675012	1037665	1386064	1239147	1938208	1453904	964795	668075	936951	1116712	1687070	1634603	915248	704179	730529	826111
L-Citrulline	11310.5	14154.9	23092.1	24406.4	9040.49	3272.08	22104.7	30406.8	12655.5	7123.27	13751.5	7073.37	0	22909.4	15609	23170.6	8528.82	9474.62	0	12489.8	4898.21
5-6-Dihydrothymine	63041.1	113397	78079.2	114915	78227.6	288325	78572.4	76234.5	75904.1	67845.2	126835	57965.8	199403	67026	69311.1	68511.9	41379.9	97848.2	36651.7	196010	52967
Linoleate	284862	226009	578346	1304977	173072	2440022	4741496	203412	94022.8	146555	969627	72783.1	252446	569488	150315	88805.4	200253	483816	58430.2	410491	395599
N-Acetylornithine	11878.5	7501.08	12636.7	15007.3	11807.6	11440.6	16439.4	18907.1	6736.53	9224.67	18267.6	5606.45	5675.82	8904.13	7718.86	8971.77	8137.31	18081.6	391.57	13460.6	5508.26
L-glutamine	18112	392380	63803.9	51031.4	22983	57247.4	29250.3	92515.4	36404.1	39186.8	47202.9	121904	19451.1	56219.5	109946	75733.1	71342.5	64136.6	66009.6	52957.4	30911.9
4-Pyridoxate	74700.8	130083	117247	124204	122710	124207	94932.3	125360	93137.7	107754	99186.9	95301	79797.7	72807.9	106548	109282	83454.8	108412	60810	93855.8	78579.9
Nicotinamide	6148500	2364449	5721802	1776607	2261786	1641631	1394239	3372078	3232270	2611128	2331089	1806171	1211455	1099901	2310915	3423374	2801509	2009521	776716	1714885	997702
L-Carnitine	2906837	5004216	1966235	5222074	7323718	2417109	2319248	5276232	4487908	2967926	10184460	15859620	2377383	3498750	6668650	11393960	5798688	9469311	6127130	8820023	3099854
Diphosphate	1628643	778571	868920	572606	427372	534690	524893	875596	613306	623112	379287	1183350	1369760	515223	2012619	788593	837965	970698	519968	680490	474603
D-Glucose	433970	413256	1000930	388942	385636	277467	528931	589302	309209	296261	513614	244847	325105	227468	462835	364928	444742	309834	168925	299619	260128
Octanoic acid (caprylate)	146498	193569	197150	211766	149252	145184	109963	189858	176912	142455	156500	151473	189426	112836	171653	145882	171904	87433.3	186024	180779	124694
Hexadecenoic acid	234626	318608	626794	254610	197093	232482	511212	297028	200467	146198	216596	167366	228961	466590	267433	195695	347390	178134	128461	309236	150977
Maltose	14852.4	13610.8	34061.3	4830.04	7146.42	1798	16382.5	26383.6	5822.1	8213	33432.1	2100.5	425.379	370.179	17493.3	8363.93	19723.9	9419.04	393.956	5364.37	409.956
kynurenine	2765.32	8918.41	6365.9	6953.39	4285.65	2685.01	3519.63	6992.99	5337.5	5699.37	5908.76	4038.12	3462.42	4392.77	9444.69	6372.47	6356.74	4755.17	1457.71	861.196	3385.14
Heptanoic acid	326544	198391	394821	448911	489955	284810	227990	386964	273686	375340	524767	244710	284982	251644	375642	250001	379176	137915	427695	308721	330236
D-Ribose	28621.1	21400.4	41753.6	34037.6	29020.7	22277.2	27293	32359	24168.5	29124.5	34366.9	32737.7	29013.4	18118.4	19040.5	27671.3	34139.5	15493.9	31234.7	37439.8	26179.3
Indolepyruvate	126721	78966.5	127988	106314	66429.3	45848.9	134966	150355	57571.6	75997.6	84998.1	85387.1	47355.7	68236.8	110977	107340	99493.2	91315.2	64384.8	55787.1	71299.1
Lactate	6586080	3906070	11901640	2296068	2941200	1217032	4776468	12871080	3506499	2260881	6779718	2266381	1681474	1244916	6931334	6815170	8465805	2726842	501984	1347050	539518
5-10-Methenyltetrahydrofolate	73275.3	212650	22626.1	660446	85080.8	323281	561232	71158.1	292064	30171.5	104849	37750.9	85663.1	346457	14717.3	200118	0	295386	4804.27	192229	375789
L-arginine	2132429	1048148	4301310	1937340	3351233	1975631	1487592	2936267	937070	3321611	2413731	2210346	1980260	2269101	2347296	1522123	2277361	3364154	1590486	2660142	1856447
Biliverdin	19691.7	15323.7	64576.9	10496.3	48397.1	3049.47	3649.32	35998.9	19874.5	2739.76	28843.1	3393.91	18227.2	3444.08	37174.9	14365.7	11882.6	15527.5	8056.74	14152.9	3758.1
Anthranilate	674488	206836	396806	146197	219481	786179	1021248	934848	229726	153258	283561	136405	210376	324657	498554	285087	342909	301804	69657.6	320690	326140
Phosphate	48654440	30398690	38009980	43193260	24211520	38143200	39289870	40701300	44941290	17635490	30190180	54393480	59919360	28306940	59873220	34519120	48813790	23347130	34632910	49775180	32110720
L-tyrosine	1370972	1511786	1638964	995325	834809	463182	1104708	1335916	565652	751663	989877	798679	479970	882352	1331344	775307	1103978	779803	523034	497361	738649
Pyruvate	164739	85694.1	210291	55444	95218.2	49293.5	115233	338688	138880	86498.7	139448	63683.5	67580	51399.1	212428	138012	269309	59062.4	42601.6	89029	59383.9
5-Oxoproline	1024708	1483047	1407038	321940	379771	223553	680685	2700497	843882	592115	965131	473475	244681	211957	1660207	1239609	2161187	401769	89692.5	322661	107972

## Sheet: Fig3A and 3B
	Short-stored CFSELow							Long-stored CFSELow							Long-stored CFSEhigh
Gene name	donor 195	donor 196	donor 198	donor 199	donor 209	donor 210	donor 211	donor 195	donor 196	donor 198	donor 199	donor 209	donor 210	donor 211	donor 195	donor 196	donor 198	donor 199	donor 209	donor 210	donor 211
HBB	297	303	284	296	308	258	118	551	387	381	303	331	326	300	330	324	416	412	364	334	310
HBA1	699	757	725	757	833	715	645	916	763	793	797	816	883	801	756	758	783	860	1035	1012	998
HBD	43	36	36	41	21	23	26	58	42	40	34	36	33	36	46	42	55	43	62	54	70
SPTA1	102	112	105	108	129	96	99	162	130	121	123	112	142	148	134	124	122	141	131	132	115
CA1	47	52	70	58	63	53	42	88	51	67	62	98	78	55	64	84	62	102	89	157	74
SPTB	126	114	115	139	145	113	155	154	156	135	131	152	167	186	163	162	128	174	160	193	156
ANK1	59	60	42	62	80	56	64	88	80	69	67	60	94	81	80	64	50	85	88	79	86
B3AT	30	23	17	34	55	16	45	35	54	24	27	29	28	46	39	36	29	28	47	42	52
CATA	57	54	49	55	53	61	52	49	72	41	65	56	61	51	47	65	51	75	61	79	72
BLVRB	70	71	65	71	64	58	64	84	98	109	91	73	90	84	77	90	69	96	80	80	76
CAH2	17	10	16	14	20	18	20	18	20	18	16	18	17	16	13	12	13	14	14	20	10
HBG1	0	10	0	0	0	0	0	13	11	0	0	0	0	0	0	28	0	0	0	0	0
HBG2	5	11	2	0	0	0	1	9	13	2	0	2	0	3	3	31	2	0	2	0	2
G3P	41	45	46	38	70	39	52	91	45	54	50	55	49	53	49	42	45	48	55	54	59
KRT1	36	25	18	25	22	31	32	42	34	33	28	27	31	26	35	46	34	36	35	35	42
ACTB	54	42	41	36	43	39	36	65	58	55	36	44	46	53	49	54	40	63	66	58	53
41	24	31	25	29	34	18	28	29	32	33	33	36	33	31	32	26	24	32	37	34	33
K1C9	40	26	19	36	70	77	40	74	48	73	38	37	95	45	78	90	72	69	48	50	85
EPB42	0	2	0	4	7	2	1	3	1	2	2	3	5	1	3	3	0	3	2	4	1
GDI2	14	16	11	12	12	11	14	26	16	16	17	19	24	21	24	19	21	22	21	17	17
PRDX1	3	3	3	5	3	3	3	7	6	3	5	3	7	9	6	5	9	11	10	10	11
ALBU	0	0	0	0	3	0	2	0	0	0	0	0	0	0	0	2	0	1	0	0	0
HEM2	47	36	39	29	43	42	50	64	52	44	33	44	66	33	51	49	56	35	51	53	49
ALDOA	9	7	3	8	11	11	18	9	13	9	8	9	16	12	8	9	13	16	19	11	17
PGK1	25	20	23	32	28	23	25	28	27	27	27	28	31	30	37	30	37	27	40	23	30
SBP1	6	8	14	12	10	22	15	20	9	9	12	18	15	18	12	20	14	25	19	29	12
K22E	6	8	0	4	7	6	10	18	6	7	4	2	9	8	8	12	12	12	4	3	6
PNP	19	22	26	15	35	22	18	55	36	33	27	29	43	36	24	26	34	26	19	31	21
PRDX6	7	8	13	17	9	15	19	23	14	20	19	22	26	18	14	11	8	15	11	14	16
HSPA8	24	31	24	28	28	32	39	45	47	41	30	39	64	40	50	32	32	58	24	38	32
K1C10	27	31	11	19	31	33	34	29	19	30	22	21	35	23	31	36	28	36	30	17	29
TERA	7	13	11	13	21	12	14	23	16	12	11	13	19	18	13	11	14	21	10	7	9
LDHB	5	8	7	7	16	10	5	19	6	13	4	9	15	10	12	3	13	17	5	5	7
GTR1	14	17	18	20	19	16	18	15	22	16	20	19	20	23	16	17	16	16	32	28	36
IF5A1	13	10	7	12	10	12	14	28	14	9	14	8	15	18	9	15	7	8	13	14	17
AL1A1	2	4	2	7	2	6	4	9	4	1	1	3	7	4	4	4	7	3	4	8	5
PARK7	8	3	2	3	7	1	4	9	8	6	10	5	5	2	6	8	12	7	4	3	2
ADDB	18	7	15	15	13	17	25	23	23	19	21	16	15	29	21	16	20	22	25	19	26
NME1	27	31	29	36	32	23	35	36	33	33	36	42	41	39	30	37	38	32	39	53	40
UBP14	10	15	6	14	20	12	14	19	13	20	14	7	16	19	22	23	10	14	14	15	12
ICAL	1	2	0	0	3	2	2	8	3	4	6	7	4	1	10	5	4	3	1	1	1
ACPH	5	1	3	1	9	4	3	20	5	3	3	4	10	7	4	9	2	9	2	8	10
ACTC	23	5	8	6	6	8	9	12	16	8	17	11	10	16	7	16	3	15	20	10	13
EM55	14	13	11	14	12	9	8	22	13	17	15	12	10	15	12	15	10	19	17	15	23
ADDA	2	3	1	2	4	3	3	11	7	5	3	1	4	3	8	4	6	7	2	3	6
NDKB	0	0	0	34	30	0	0	34	0	28	0	32	30	0	24	0	30	27	0	0	0
PUR8	5	2	4	7	9	4	1	5	4	8	2	2	9	1	8	6	4	4	2	4	3
GSH1	5	3	3	3	9	2	2	9	6	10	4	6	11	4	9	5	7	6	3	3	5
1433E	19	18	16	15	20	17	28	23	24	20	21	19	30	28	28	32	17	24	16	23	30
CCT2	11	13	11	5	20	6	7	23	13	24	22	17	20	17	13	11	20	15	13	13	11
ESTD	12	13	10	9	16	12	15	23	13	15	10	14	15	14	15	18	15	20	15	16	15
UBA1	3	3	3	3	4	2	2	6	5	5	3	3	9	2	6	0	4	4	4	3	3
STOM	11	9	6	4	5	2	4	14	11	9	11	5	14	9	10	9	9	8	10	12	9
TGM2	15	10	9	15	19	17	17	16	12	15	18	24	22	17	18	15	13	20	7	13	20
CAND1	0	0	0	1	2	0	1	5	1	3	1	2	3	2	2	3	4	3	3	2	5
ENO1	2	5	5	5	6	4	8	19	4	8	7	8	8	9	9	9	13	10	6	12	10
PPIA	12	7	8	10	14	6	4	13	12	4	14	17	8	9	18	12	14	15	10	9	9
TCPE	3	6	9	7	14	3	2	7	4	6	3	8	9	5	2	2	11	3	4	4	2
HS90A	1	2	3	2	2	3	2	2	0	1	3	2	2	4	0	3	1	1	1	1	0
PMGE	13	6	3	2	5	3	5	7	4	4	12	11	6	6	10	9	8	5	9	6	8
PUR9	2	6	2	4	3	3	6	10	4	5	8	7	6	6	4	5	3	14	3	5	6
RINI	1	3	1	1	1	1	1	2	1	1	1	1	1	1	3	1	1	1	1	1	2
ACLY	8	5	4	6	8	4	4	17	19	13	5	10	8	11	17	8	18	12	11	19	11
CCT4	3	5	4	7	5	3	4	14	13	13	7	8	7	9	5	4	5	2	8	4	4
TPIS	0	1	1	0	0	0	0	4	0	0	0	0	0	0	1	0	1	1	1	1	0
6PGD	3	3	1	3	3	3	3	6	3	5	5	2	4	5	6	5	4	4	1	2	3
DEMA	7	6	7	6	6	5	5	9	11	6	9	6	3	14	11	6	2	9	6	3	3
SYUA	3	1	2	0	0	0	0	4	1	3	0	0	4	0	0	6	0	2	0	0	0
2AAA	10	10	4	7	9	6	8	13	13	13	10	7	8	6	11	9	12	7	6	7	4
KRT14	18	0	3	4	9	10	14	19	10	21	10	11	12	5	16	22	21	38	12	11	13
COF1	1	0	2	0	0	1	0	3	1	1	2	1	1	1	0	2	2	2	4	0	1
HS71A (+1)	2	1	3	3	15	2	2	7	7	5	4	4	7	6	8	5	5	13	7	7	5
TCPH	3	2	7	5	7	6	3	5	4	10	9	6	9	5	7	6	14	4	4	0	3
STIP1	9	8	5	6	5	3	4	13	9	8	11	11	8	13	18	17	20	14	10	6	9
PRPS1	5	5	9	5	10	4	4	9	4	9	9	5	9	12	6	7	7	5	6	7	13
UB2L3	1	0	3	2	2	0	0	1	2	3	1	1	0	1	2	2	2	1	2	0	1
PSMD2	4	2	2	1	6	2	3	8	6	8	5	5	6	3	7	4	11	6	4	4	2
CCT6A	1	1	2	2	6	3	2	3	3	9	4	6	7	4	4	5	8	3	6	4	2
sp|Q9C0C9|UBE2O	4	1	1	1	3	1	1	3	1	1	3	1	3	2	2	3	4	2	3	6	2
TPM3	4	2	2	1	2	2	3	2	3	2	3	3	5	4	6	4	3	4	4	6	4
NSF1C	0	0	0	0	0	0	2	0	0	1	1	0	1	3	0	0	0	0	1	0	3
GLO2	11	12	12	9	17	12	16	17	12	14	15	13	16	18	12	17	12	14	19	15	16
RAN	0	0	0	0	0	0	0	0	0	1	0	0	0	0	0	0	0	0	0	4	0
PSMD1	2	3	5	8	16	3	5	13	8	12	5	8	14	13	6	5	8	7	3	4	5
FLOT1	6	12	2	5	13	5	8	12	13	12	5	8	13	7	9	7	8	9	10	6	5
IMB1	2	5	5	3	5	2	2	6	5	8	4	2	4	7	6	7	5	5	1	1	2
PHP14	17	7	19	32	26	20	29	27	9	22	24	31	36	36	23	12	19	33	35	52	53
SAHH	6	6	11	19	9	10	13	3	13	7	17	12	19	22	11	13	3	16	12	14	15
EIF4A1	6	7	14	8	9	9	10	11	10	13	11	12	17	12	12	14	8	12	15	15	11
TCPG	3	3	6	7	14	2	5	22	8	19	7	8	6	5	7	11	19	11	10	12	9
K1C16	12	5	2	8	6	9	12	11	7	21	12	10	12	6	13	13	26	36	9	6	18
TKT	1	4	1	1	5	1	2	8	7	2	2	2	6	3	4	1	8	7	3	5	5
MDHC	0	0	0	0	0	0	0	2	0	0	0	0	0	0	0	0	0	0	0	0	0
PGM2	3	2	1	1	7	1	2	5	2	3	3	3	2	2	7	3	2	7	2	3	2
GSTO1	1	0	0	2	1	1	2	4	1	0	1	1	1	3	0	1	0	2	3	1	0
DDI2	10	12	9	12	12	10	18	14	17	11	10	11	14	12	24	10	11	12	11	12	10
PFKAL	6	7	13	8	10	9	6	8	9	8	9	12	9	12	11	8	12	10	12	12	6
UBP15	4	4	2	1	2	2	2	9	6	7	2	2	4	3	5	4	6	4	5	1	6
CPNS1	5	6	6	10	21	4	7	15	5	13	4	8	14	6	9	6	4	9	3	4	9
PITH1	9	5	5	9	9	4	8	8	6	6	7	12	8	8	6	10	8	11	7	11	5
CAH3	1	1	0	0	1	0	0	1	0	2	1	2	1	0	2	3	1	1	0	0	0
UBP5	0	0	0	3	2	0	2	3	0	2	0	0	2	0	3	1	3	0	1	0	1
RNF123	0	1	4	2	3	1	1	6	3	7	2	6	3	6	2	4	1	3	3	5	4
CLH1	2	1	2	5	3	1	1	2	1	3	4	1	3	4	5	1	2	5	2	3	4
THIC	0	4	0	3	8	2	4	7	5	7	0	4	4	6	6	2	3	9	3	6	2
OLA1	0	0	0	0	0	0	0	3	0	0	0	0	0	0	0	1	0	0	0	0	0
PSME1	2	2	3	5	5	1	3	2	4	4	4	3	5	4	6	3	3	5	3	3	2
CAN1	1	1	0	3	2	0	1	3	3	1	2	5	6	0	7	2	3	0	1	0	3
AGO2	0	2	1	1	4	1	3	4	3	2	3	5	5	3	4	3	4	3	0	2	3
PIMT	10	18	10	12	14	17	13	14	14	16	14	10	11	14	13	16	10	11	11	8	14
SKIV2	16	0	0	0	0	25	26	0	21	0	0	0	0	0	19	20	0	0	0	0	0
UBR4	0	0	0	0	0	0	0	2	0	0	0	0	0	3	0	0	0	0	0	0	0
TMOD1	5	6	1	5	5	1	4	5	4	2	6	6	6	3	6	3	4	4	2	2	1
PEBP1	2	3	3	3	3	4	2	4	2	4	5	4	3	3	4	4	2	3	0	4	1
LTA4H	0	0	0	0	0	0	0	3	0	1	3	4	4	2	2	1	1	2	2	2	1
PSA1	4	4	9	9	5	7	8	6	6	5	7	10	7	10	7	8	6	9	9	9	8
THIO	4	9	6	4	10	6	4	4	5	6	4	9	6	6	7	8	5	9	8	7	10
TCPQ	4	6	2	3	3	1	2	13	4	8	5	6	5	4	5	6	8	4	5	2	1
TPP2	0	0	0	0	0	0	0	1	0	1	0	0	0	1	0	1	0	0	1	0	0
GSHR	2	2	1	6	10	6	6	12	4	5	7	8	9	5	6	2	5	5	5	6	7
HEM3	1	1	2	2	1	1	1	1	0	0	3	1	1	2	1	1	2	2	2	1	2
HSP74	2	2	4	3	2	3	2	6	4	6	2	7	6	2	6	3	4	8	2	8	2
LDHA	0	0	0	1	5	1	0	1	4	6	0	0	2	3	4	0	2	5	0	1	6
TCPA	1	0	4	4	5	1	1	24	2	9	4	1	7	1	5	1	9	5	4	5	7
IPO7	0	0	0	0	0	0	0	0	0	1	0	0	0	0	0	0	0	0	0	0	0
TALDO1	4	6	4	3	5	7	4	5	6	8	7	6	7	8	6	5	7	6	6	3	3
K2C6A	2	1	0	1	2	5	9	5	3	8	2	3	2	0	1	7	4	19	4	1	10
SSPO	0	0	0	0	0	0	0	0	0	0	0	0	0	0	0	0	0	0	0	0	0
DPP3	0	0	0	0	0	0	0	2	0	0	0	0	1	0	0	0	0	0	0	1	0
GPX1	14	13	9	10	11	8	11	9	17	12	9	15	12	14	15	19	15	14	13	11	15
TXNL1	1	0	0	0	0	0	0	2	0	2	1	1	1	2	1	1	1	1	0	0	0
RANG	3	5	3	3	6	4	8	7	7	6	6	6	6	11	7	5	5	8	4	2	2
ST13	8	4	1	3	2	1	3	7	9	8	11	7	8	8	13	10	6	5	1	2	1
DCUP	0	0	1	2	0	1	0	1	0	4	2	1	6	3	2	3	4	2	1	2	1
G6PD	3	2	3	2	4	1	4	3	5	6	8	4	2	3	3	2	4	4	1	1	2
TKFC	3	4	5	4	6	3	3	5	9	6	4	4	3	6	4	5	6	4	2	3	4
XPO7	0	0	1	1	1	1	3	1	2	2	3	4	1	0	5	1	2	0	2	4	2
1433Z	4	6	7	5	5	3	7	2	4	3	7	8	9	7	4	4	2	6	5	5	2
DDB1	1	1	1	3	3	2	0	1	2	4	1	1	4	3	2	5	2	3	2	7	0
MYH9	5	2	5	3	2	1	2	3	2	5	1	1	7	5	1	3	4	4	1	3	4
G6PI	7	6	12	12	12	5	12	11	13	11	11	15	20	15	10	15	6	13	9	9	13
PAICS	2	1	2	3	4	1	2	6	5	6	5	4	5	5	5	3	7	6	3	3	6
ZN366	0	0	0	0	0	0	0	2	0	0	0	0	0	0	0	0	0	0	0	0	0
PSA7	0	1	0	0	0	0	0	1	0	0	0	0	0	0	0	1	0	0	1	0	2
UBE2V1	6	12	12	13	8	7	10	14	13	11	9	9	10	15	18	15	20	17	17	15	17
KPYR	0	0	0	0	0	0	0	11	0	0	0	0	0	0	0	0	0	0	0	0	0
USP9X	0	0	0	0	0	0	0	1	0	2	0	0	1	1	0	0	0	1	0	0	0
FBXO7	0	0	0	0	2	0	0	3	1	2	0	3	8	6	4	0	2	6	4	4	3
S10A4	5	2	1	1	4	2	4	2	3	2	2	5	4	5	4	4	3	4	4	5	4
PSA2	2	0	0	0	0	0	0	2	2	0	0	0	0	0	2	2	2	2	2	0	0
GMPR1	0	0	4	1	3	0	2	3	5	2	3	2	1	2	3	2	3	1	0	0	0
KAD1	1	0	5	2	2	2	0	3	3	0	1	1	3	1	0	1	2	0	3	2	4
PI42A	4	2	3	4	6	5	5	2	1	2	6	6	6	5	4	3	2	5	5	7	7
FLOT2	0	0	0	0	0	0	0	8	0	0	0	0	0	0	0	0	0	1	1	1	0
ATP6V1A	2	2	1	2	2	3	2	3	3	7	5	3	4	6	6	2	2	2	1	2	3
HPRT	2	0	2	2	2	1	2	2	1	1	3	4	3	5	2	2	3	2	1	1	2
PUR4	3	0	2	4	2	2	3	1	1	4	4	3	6	3	2	4	4	5	1	4	2
HSP90AB1	0	0	0	0	0	0	0	1	0	1	0	0	1	0	1	1	2	2	1	1	0
CSN4	2	1	0	1	6	0	2	1	1	5	2	3	2	1	5	3	2	3	0	1	2
PRS6A	2	2	3	6	5	1	7	9	7	6	6	5	5	5	5	7	9	7	3	3	5
MSN	0	2	0	0	3	1	0	6	1	0	2	5	10	4	2	3	1	2	2	3	1
PSA6	1	5	8	9	6	4	3	9	8	5	5	7	9	10	6	3	5	10	6	7	4
PSB2	3	1	1	0	5	0	1	2	3	2	4	4	3	4	3	2	4	7	0	0	2
PNCB	0	1	0	1	2	0	0	1	1	1	0	0	1	1	0	0	1	1	0	0	0
PSMD5	3	5	1	6	4	5	0	2	6	2	6	3	11	8	1	5	0	6	3	4	3
PSB5	1	3	1	2	1	2	1	2	2	1	2	6	2	4	1	1	1	2	2	0	3
TPM1	1	1	1	2	2	2	3	2	2	3	1	3	3	5	2	3	2	4	1	3	4
PDC6I	2	2	2	1	3	4	3	3	1	1	1	3	2	4	1	2	1	2	1	2	3
PSME2	0	0	0	0	0	0	0	0	0	0	0	0	0	0	0	0	1	0	0	0	0
PPAC	0	0	0	0	0	0	0	1	0	0	0	0	0	0	0	0	0	0	0	0	0
PSB1	1	5	1	6	7	1	3	12	4	6	2	2	7	2	7	1	7	6	8	8	5
HINT1	3	6	3	5	9	7	7	10	4	7	9	5	8	7	6	6	10	7	6	9	9
PSB4	4	2	3	3	9	1	3	10	4	4	2	2	3	2	8	3	9	3	2	2	4
K2C5	1	1	0	1	2	3	2	1	1	1	2	2	1	0	1	3	1	3	1	0	1
PGAM1	1	0	3	4	4	2	9	2	0	1	3	4	8	10	0	2	5	3	1	5	4
IPO5	1	3	1	0	0	1	0	6	2	5	2	1	2	1	3	4	1	3	3	1	1
PP2AA	1	4	1	3	3	3	3	3	5	2	2	2	3	4	2	6	0	5	2	5	4
PSA4	2	3	1	2	9	2	3	13	4	3	4	6	7	1	7	1	9	8	3	1	3
CUL1	1	3	1	1	2	2	3	4	3	2	3	5	4	4	2	4	2	6	0	0	0
PSMD9	1	3	0	0	5	2	1	2	1	1	0	0	1	2	2	2	3	1	3	1	1
CAPZB	6	4	1	2	4	1	1	8	3	4	5	4	3	5	4	2	4	5	1	2	0
FCGBP	0	0	0	0	0	0	0	0	0	0	0	0	0	0	0	0	0	0	0	0	0
PSB3	1	2	1	4	6	1	4	7	1	1	1	2	1	1	4	2	4	2	1	1	2
NP1L4	0	1	0	0	2	0	0	8	1	5	3	2	2	1	2	3	1	4	0	0	0
FBN3	0	0	0	1	0	0	0	0	0	0	0	0	0	0	0	0	0	0	0	0	0
THTM	0	0	0	0	2	1	0	1	0	0	1	0	0	0	1	0	0	1	1	2	2
YWHAB	5	3	0	2	3	4	3	5	7	3	5	5	6	4	5	3	1	1	6	4	1
HSP72	0	0	0	0	0	0	1	0	0	0	0	0	0	0	0	0	0	0	0	0	1
A16A1	2	1	2	1	1	1	2	1	2	1	2	2	1	1	1	0	1	1	1	1	1
2AAB	0	0	0	0	0	0	1	4	0	4	0	0	3	1	2	1	2	0	0	0	1
ANXA7	4	1	1	3	8	3	7	11	11	9	7	8	13	6	7	6	6	7	2	4	2
TSTA3	3	4	3	4	5	3	6	5	6	4	4	4	7	7	6	4	8	8	7	5	7
YWHAG	6	4	0	4	4	5	4	7	6	3	7	6	8	5	5	3	2	0	0	0	0
K1C17	0	0	0	0	1	1	0	0	0	2	1	0	0	0	0	0	10	7	0	0	1
SNAA	0	0	0	0	1	0	0	3	0	0	0	0	3	0	0	0	1	0	0	3	1
PA2G4	2	1	0	0	0	0	1	4	2	4	2	2	1	2	5	0	4	1	0	1	2
CAZA1	0	0	0	0	0	0	0	2	2	0	0	0	0	0	3	0	2	2	0	0	2
PSA3	2	1	0	0	2	1	1	0	0	0	3	5	0	1	2	2	2	3	2	1	2
PFKM	1	3	1	4	2	1	2	7	5	2	1	4	3	4	3	2	10	4	9	4	7
WDR1	0	1	4	3	3	5	4	3	2	2	2	1	4	4	3	5	5	5	4	4	4
ARF1	4	4	3	4	7	7	6	8	4	5	4	6	11	4	7	5	12	5	4	4	4
PRS6B	0	1	4	6	2	8	2	0	0	1	2	2	3	2	0	1	0	1	1	4	1
FUMH	1	2	1	2	3	0	2	0	2	2	1	3	3	4	4	1	1	6	2	3	3
IPO9	1	0	0	0	1	1	2	3	2	3	1	2	2	3	2	1	1	1	0	0	0
LIS1	1	3	4	2	3	3	0	3	3	3	5	1	4	4	2	2	1	4	1	5	3
RPIA	1	1	3	1	2	1	3	8	3	1	1	1	3	1	3	2	4	2	0	0	0
FAAA	6	1	0	2	2	4	2	7	0	0	7	2	5	5	4	3	0	6	0	3	0
XPO1	1	1	0	2	3	1	1	3	2	3	1	1	2	1	2	1	3	2	1	3	1
UBE2N	0	0	0	0	0	0	0	1	0	0	0	0	0	0	0	0	0	0	0	0	0
BIEA	0	0	0	0	0	0	0	0	0	0	0	1	1	1	0	0	0	0	0	1	0
TNG2	3	3	1	3	8	1	8	5	3	6	3	2	7	4	6	2	4	6	2	2	2
NOTC4	0	0	0	0	0	0	0	0	0	0	0	0	0	0	0	0	0	0	0	0	0
ASNA	0	0	4	1	3	0	1	1	3	1	1	2	4	3	0	0	0	2	3	3	1
FETUA	0	0	0	0	2	0	0	0	0	0	2	2	1	1	0	0	0	0	0	0	0
CARM1	0	0	0	2	1	1	1	2	0	3	5	3	3	1	2	0	3	1	8	2	2
GSTP1	0	0	0	0	0	0	0	1	0	2	0	0	0	0	0	0	3	2	0	0	0
GSH0	0	0	0	0	0	0	0	0	0	4	0	0	2	0	1	1	1	1	0	0	0
GDIR1	0	1	1	2	2	1	1	4	1	3	1	1	2	4	2	1	3	1	2	2	2
APT	0	0	4	0	2	3	1	4	0	3	0	0	3	4	0	0	0	4	2	1	4
CUL2	1	0	0	0	0	0	2	3	1	1	1	1	1	1	1	2	3	0	1	2	2
GAPD1	0	0	0	0	0	0	1	0	0	3	0	2	0	1	1	0	1	0	0	0	0
PSMD13	0	0	0	0	2	0	0	4	2	3	0	1	5	3	2	0	0	3	1	5	3
UGPA	0	1	0	1	3	0	0	2	0	2	0	2	4	0	2	0	1	2	0	0	2
ABHEB	1	3	1	1	1	2	2	2	3	3	1	1	1	1	1	2	1	1	0	2	1
CSN1	0	0	0	1	0	0	0	0	0	0	0	0	0	0	0	0	0	0	0	0	0
A2MG	1	0	0	1	4	0	3	7	2	3	0	2	1	4	3	0	0	6	0	0	4
ANM5	2	3	3	4	5	4	6	2	3	5	2	8	5	6	2	3	1	4	2	5	6
BLMH	2	0	0	1	0	0	0	1	3	0	2	3	2	1	1	2	3	6	0	0	0
TBCA	1	0	0	0	0	0	0	0	0	1	5	1	0	0	2	3	2	1	0	0	0
RUVB1	0	0	0	0	0	0	0	3	7	1	2	0	0	0	3	5	3	3	3	0	0
LANC1	0	0	0	0	0	0	0	3	0	1	1	0	0	0	1	0	1	0	0	0	0
ACTBL	0	0	0	0	0	0	0	0	0	0	0	0	0	0	0	0	2	0	0	0	0
KELL	0	0	0	0	2	0	2	1	0	0	0	1	0	2	0	0	0	0	0	0	0
KGUA	2	3	0	0	0	0	0	2	0	2	2	1	3	0	3	2	2	2	3	0	0
PRS10	1	0	1	0	3	0	7	8	3	7	5	2	2	2	2	1	0	5	0	0	3
GSTT1	0	2	1	4	0	4	1	0	3	2	0	1	2	2	0	4	0	0	0	3	0
RHCE	4	3	3	2	2	3	2	3	4	2	3	2	4	5	4	4	3	3	2	6	4
DHSO	0	0	0	0	0	0	0	0	1	2	1	0	0	0	0	2	1	1	0	1	1
PGM2L	0	2	2	2	6	0	2	0	3	2	2	3	6	1	3	1	2	2	2	5	3
CSN5	0	0	0	0	0	0	0	0	0	0	0	0	2	0	0	0	0	1	0	0	0
KPRB	1	2	0	2	4	0	3	3	3	1	3	3	4	2	2	1	1	4	4	3	4
CCS	3	5	11	12	8	7	8	8	9	11	3	7	11	15	6	6	5	7	11	11	11
ATP2B4	0	0	0	0	0	0	0	0	0	0	1	1	1	2	0	0	1	1	1	1	2
COPS6	4	1	2	1	2	1	1	3	3	4	2	4	6	6	2	2	2	3	0	1	1
HEBP1	1	0	0	0	0	0	1	2	0	1	1	0	1	1	0	3	1	0	2	2	2
UBE2V2	2	1	1	2	2	1	1	8	1	5	3	2	4	5	4	2	10	2	10	8	9
GSHB	1	1	1	1	0	0	1	2	1	1	0	1	2	1	2	1	1	1	0	1	0
PSMD6	0	0	0	0	1	0	0	2	1	2	1	1	3	1	1	1	0	1	2	1	2
CUL3	0	0	0	0	0	0	0	4	0	0	0	1	1	2	0	0	0	0	0	1	1
PSMA5	1	2	1	0	2	4	2	4	1	1	2	2	5	4	1	0	1	1	0	2	1
HUWE1	0	0	0	0	0	0	0	0	1	3	0	0	0	0	0	0	0	0	0	0	0
XPO2	2	1	2	2	1	1	2	3	3	1	2	2	2	1	2	1	1	2	2	4	1
ENOG	0	0	0	0	1	0	0	0	0	2	0	1	0	1	1	0	0	0	0	1	0
AP2A1	0	0	0	0	0	0	0	1	2	1	2	2	1	2	1	1	0	3	0	0	0
PEPD	0	0	0	0	2	0	0	2	0	0	0	0	0	0	2	1	1	5	3	0	0
NOTC2	0	0	0	0	0	0	0	0	0	0	0	0	0	0	0	0	0	0	0	0	0
K1C13	0	0	0	0	0	0	0	0	0	0	0	0	0	0	0	0	0	0	0	0	0
AK1A1	0	0	0	0	0	0	0	0	0	0	2	0	0	1	0	0	0	0	0	2	1
CSN2	0	1	1	2	1	1	1	1	2	1	0	1	1	1	1	2	1	1	1	1	2
PP1R7	2	2	2	2	4	3	3	2	3	3	3	3	3	7	3	3	3	3	1	1	1
PLSL	0	0	0	0	0	0	0	0	0	0	0	2	0	2	0	0	0	1	0	0	0
PSDE	0	1	0	2	1	0	1	4	0	2	2	1	1	1	0	0	5	0	0	0	1
NSF	1	1	2	3	2	2	2	1	1	2	2	1	2	4	1	1	1	1	1	2	0
IF4A2	0	0	0	0	0	0	0	0	1	0	0	1	2	1	0	2	0	0	0	1	0
PA1B3	0	0	0	0	0	0	0	2	0	0	0	0	0	1	0	0	0	0	0	1	2
PSMC2	0	0	0	0	0	0	0	0	1	4	0	1	2	3	1	0	2	0	0	0	0
SYDC	0	0	0	0	0	0	0	1	0	0	0	0	0	0	0	0	0	0	0	0	0
DCXR	0	0	0	1	0	1	1	0	0	0	1	0	0	2	0	0	0	0	0	0	0
RHAG	0	2	1	3	4	0	0	3	1	3	1	1	4	2	4	0	2	3	1	0	2
ACTZ	0	3	3	2	2	4	2	0	0	3	1	3	4	2	2	1	8	1	2	6	3
PSMD4	0	0	0	0	0	0	0	1	0	4	2	1	3	1	6	2	5	1	0	0	0
IF6	2	2	3	3	2	1	2	1	2	2	2	2	3	3	2	4	2	4	2	4	2
GRHPR	0	1	0	0	2	1	5	0	2	3	0	0	2	2	0	1	0	1	0	1	2
PIPNB	3	0	2	1	1	1	0	0	1	1	0	0	1	0	1	0	2	2	2	1	0
RFESD	3	2	3	5	4	4	2	2	5	4	2	6	2	5	2	8	1	6	7	7	6
MTAP	0	2	3	2	5	1	2	4	3	5	3	0	1	2	3	2	3	2	4	2	3
FSCN1	0	0	0	0	0	0	0	0	0	0	0	0	1	1	0	0	0	0	0	0	0
KT3K	1	5	4	8	5	7	7	1	5	6	4	6	11	3	6	8	4	9	6	8	2
DHPR	0	0	0	0	0	0	0	2	2	0	2	0	0	0	0	0	1	0	0	1	0
SYWC	0	0	0	1	1	0	1	8	0	1	1	1	1	3	2	4	1	1	0	2	1
PIPNA	0	0	0	0	0	0	0	0	0	0	0	0	1	0	0	0	0	0	0	2	1
PCM1	0	0	0	2	0	0	0	0	0	0	0	0	0	0	0	0	0	0	0	0	0
RADI	0	0	0	0	0	0	0	3	0	0	0	0	0	0	0	0	0	0	0	0	0
PLIN3	2	2	0	0	0	0	0	0	0	0	1	2	1	0	1	0	1	0	0	1	0
KPRA	0	0	0	1	3	0	4	3	1	0	4	5	2	3	0	0	0	4	3	2	3
DIAP1	0	0	1	0	0	0	0	1	1	0	1	0	1	1	0	1	0	3	0	0	0
SCFD1	0	0	0	0	0	0	0	0	0	0	0	0	0	1	0	0	0	0	0	0	0
NB5R3	0	0	0	0	0	0	0	2	1	0	0	1	0	1	1	0	0	2	0	1	1
RHG01	0	0	0	0	4	0	0	2	0	0	0	0	0	0	0	0	0	0	0	0	0
CO3	2	1	0	0	5	4	2	0	2	2	4	1	3	7	0	1	1	4	5	2	5
MEG11	0	0	0	0	0	0	0	0	0	0	0	0	0	0	0	0	0	0	0	0	0
NOTC1	0	0	0	0	0	0	0	0	0	0	0	0	0	0	0	0	0	0	0	0	0
NAMPT	0	0	0	0	0	0	0	2	0	0	0	0	0	0	0	0	0	0	0	0	0
NOTC3	0	0	0	0	0	0	0	0	0	0	0	0	0	0	0	0	0	0	0	0	0
TRXR1	1	0	0	1	0	0	0	3	0	1	4	0	1	0	1	1	4	2	1	1	4
1433T	2	1	0	2	0	1	0	1	1	0	2	0	2	1	1	1	0	1	1	2	0
CAP1	0	0	0	0	0	0	0	0	0	0	2	0	0	0	0	0	0	0	0	0	0
FKBP4	1	3	3	2	2	4	2	2	4	4	2	5	4	4	1	3	2	5	0	2	1
PCBP1	0	0	0	0	0	0	0	0	4	0	4	0	0	7	0	3	0	0	0	0	0
OTOGL	0	0	0	0	0	0	0	0	0	0	0	0	0	0	0	0	0	0	0	0	0
PSD10	0	0	0	0	0	0	0	0	0	0	0	0	0	0	0	0	0	0	0	0	0
PSMD3	0	0	0	0	0	0	0	0	0	0	0	0	0	0	0	0	0	0	0	0	0
CNRP1	0	0	0	0	0	0	0	0	0	0	0	0	0	0	0	0	0	0	0	0	0
GDIR2	0	0	0	2	2	0	2	1	0	3	2	1	1	1	1	0	0	3	1	0	1
PSMC1	0	1	3	0	1	0	0	2	0	5	3	5	5	4	2	4	3	4	0	1	1
SKP1	0	0	0	1	1	0	0	0	0	0	0	0	1	0	2	0	0	1	0	0	0
UBAC1	0	0	0	0	3	0	0	0	0	0	1	0	0	0	0	0	0	0	0	0	0
LANC2	0	0	0	0	0	0	1	0	1	1	1	1	1	0	1	0	0	1	1	0	1
ARG1	0	0	0	0	0	0	0	1	0	0	0	0	0	0	1	0	1	2	0	1	2
FAS	0	0	0	0	0	0	0	0	1	1	0	0	1	0	0	2	3	1	0	0	0
FN3K	3	1	1	2	2	1	1	2	1	1	2	6	2	1	1	4	3	5	3	3	0
RIR1	0	0	0	0	1	0	0	2	0	4	1	2	0	0	0	0	0	4	0	0	0
PEAR1	0	0	0	0	0	0	0	0	0	0	0	0	0	0	0	0	0	0	0	0	0
NAP1L4	0	0	0	0	2	0	1	2	1	0	0	2	2	0	0	0	2	2	2	1	1
RUVB2	2	1	0	0	0	0	0	0	1	1	1	3	1	0	3	4	2	4	0	1	0
CAZA2	0	0	0	0	0	0	0	0	0	0	0	0	0	0	0	0	0	0	0	0	1
GLOD4	2	3	3	2	3	2	3	1	2	4	2	3	3	3	2	3	1	3	4	4	4
HNRPK	0	0	0	0	0	0	0	2	0	1	0	0	1	0	2	0	0	0	0	0	0
RBX1	3	2	3	1	2	0	2	3	2	3	0	3	2	1	2	2	2	1	1	3	1
LXN	6	1	1	1	2	1	1	1	2	2	3	4	1	1	2	2	3	2	8	3	2
OXSR1	0	0	0	0	0	0	0	1	0	0	0	0	0	0	0	0	0	0	0	0	0
PSMC5	0	0	0	0	0	0	1	2	1	3	0	1	0	4	1	0	0	0	0	0	0
IPYR	0	0	0	0	0	0	0	2	0	0	0	0	0	0	0	0	2	1	0	2	0
AL9A1	0	0	0	0	0	1	1	1	5	0	0	0	0	1	0	0	0	0	2	3	2
KRA55	0	0	0	0	0	0	0	0	0	0	0	0	0	0	0	0	0	0	0	0	0
KRT84	0	0	0	0	0	0	0	0	0	0	0	0	0	0	0	2	4	3	0	0	0
NIF3L1	0	0	0	0	1	0	1	1	1	1	0	3	3	2	2	1	1	2	3	1	1
ADK	0	0	0	0	0	0	0	4	2	1	1	2	2	1	1	2	0	0	0	0	0
STAB1	0	0	0	0	0	0	0	0	0	0	0	0	0	0	0	0	0	1	0	0	0
CSN3	2	1	1	0	1	0	1	3	4	2	1	2	1	1	2	4	2	3	0	0	0
CDC37	1	0	0	1	0	1	1	1	0	2	1	1	1	1	0	1	1	1	0	0	0
EYS	0	0	0	0	0	0	0	0	0	0	0	0	0	0	0	0	0	0	0	0	0
DYN2	3	3	2	4	2	1	4	1	2	5	1	1	4	3	1	2	2	2	3	3	1
ILEU	1	4	1	1	1	2	2	2	1	2	1	1	2	2	2	3	2	1	1	2	2
PSMB7	0	0	0	0	1	0	0	2	0	3	1	2	3	0	0	1	2	1	0	0	0
VTA1	0	0	0	0	0	0	0	0	0	0	0	0	0	0	0	0	2	1	0	0	0
AP2A2	0	0	0	0	0	0	0	0	0	0	1	0	0	0	0	0	0	0	0	0	0
KRT86	0	0	0	0	0	0	0	0	0	0	0	0	0	0	0	0	0	0	0	0	0
PCBP2	3	2	1	3	2	3	2	2	2	4	3	1	4	6	2	2	3	2	2	3	5
DCNL1	4	4	1	4	3	3	3	3	3	6	3	3	4	3	5	4	2	5	3	4	3
DESP	2	0	0	0	0	0	1	3	1	1	0	0	0	0	1	3	1	7	4	0	0
SVEP1	0	0	0	0	0	0	0	0	0	0	0	0	0	0	0	0	0	0	0	0	0
HPBP1	0	0	0	0	0	0	0	0	0	0	0	0	0	2	0	0	0	0	0	0	0
PSD12	0	0	0	1	1	0	0	4	0	1	0	0	1	1	1	0	2	0	0	0	0
PPME1	0	0	1	2	2	2	3	5	0	0	3	3	2	3	2	1	3	1	1	3	3
LASP1	0	0	0	0	0	0	0	3	0	0	0	0	1	0	0	0	1	0	0	0	0
F1142	0	0	0	0	0	0	0	1	0	0	0	0	0	0	0	0	1	0	0	0	0
LTBP4	0	0	0	0	0	0	0	0	0	0	0	0	0	0	0	0	0	0	0	0	0
IMA3	0	0	0	0	0	0	0	0	1	1	0	0	0	1	0	0	0	2	0	2	0
PSA	0	0	0	0	0	0	0	3	0	0	0	0	0	0	1	0	1	0	0	0	0
TM38A	0	2	0	0	0	0	0	0	0	0	0	0	0	0	0	0	0	0	0	0	0
RAC1	0	0	0	0	0	0	0	1	1	0	0	0	1	0	0	1	1	0	0	0	0
DNPEP	0	1	1	1	1	0	0	0	0	0	0	0	2	0	1	2	2	1	1	1	1
RAP2B	0	0	1	0	2	7	0	3	0	0	6	0	0	3	0	0	0	1	2	1	1
TTL12	0	0	0	0	0	0	0	2	0	0	0	0	0	0	0	0	0	0	0	0	0
KRA13	0	0	0	0	0	0	0	0	0	0	0	0	0	0	0	0	0	0	0	0	0
VATB2	0	0	0	0	0	0	0	0	0	0	1	2	2	0	1	1	0	1	0	0	0
MK01	0	0	0	0	0	0	0	1	0	0	0	0	0	0	0	0	0	0	0	0	0
PLPP	0	0	0	0	0	0	0	0	0	0	1	1	1	1	0	0	0	0	0	1	1
ADHX	0	0	0	0	1	0	0	0	0	0	0	0	0	0	0	0	0	0	0	0	0
DSG1	6	3	0	0	1	5	4	2	0	4	0	0	5	2	0	4	0	4	1	1	0
DEOC	0	0	0	0	0	0	0	2	0	0	0	0	0	0	0	0	3	3	0	0	2
CRUM2	0	0	0	0	0	0	0	0	0	0	0	0	0	0	0	0	0	0	0	0	0
RD23A	0	0	0	0	1	0	1	1	0	0	2	1	1	0	1	0	1	1	0	0	0
TAGL2	1	2	0	0	0	0	0	2	0	0	3	2	2	0	2	2	1	0	0	0	0
CUBN	0	0	0	0	0	0	0	0	0	0	0	0	0	0	0	0	0	0	0	0	0
OTU1	0	0	0	0	0	0	0	0	0	0	0	0	0	0	0	0	0	0	0	0	0
MEGF6	0	0	0	0	0	0	0	0	0	0	0	0	0	0	0	0	0	0	0	0	0
SEC14L2	1	1	0	1	1	0	1	1	2	1	3	1	4	3	1	1	1	1	2	1	1
CSN7B	0	0	0	0	0	0	1	0	2	0	0	1	1	1	0	0	0	0	0	2	0
LRP1	0	0	0	0	0	0	0	1	0	0	0	0	0	0	0	0	0	1	0	0	0
KR10B	0	0	0	0	0	0	0	0	0	0	0	0	0	0	0	0	0	0	0	0	0
GPX4	0	0	0	0	0	0	0	0	0	0	2	0	0	0	0	1	1	0	0	0	0
RTCA	0	0	1	0	1	0	0	2	0	0	0	0	0	0	0	0	0	0	0	0	0
UBA5	1	0	0	0	1	0	0	1	1	0	0	0	1	1	1	0	2	1	0	1	0
SMIM1	0	3	0	0	0	0	0	2	4	0	0	0	3	0	0	5	1	3	0	0	0
AP2B1	0	0	0	2	0	0	1	2	2	1	0	3	3	1	2	1	0	1	0	0	0
KR102	0	0	0	0	0	0	0	0	0	0	0	0	0	0	0	0	0	0	0	0	0
IDHC	0	0	0	0	0	1	1	0	1	1	1	2	1	1	0	1	0	2	1	0	1
NTF2	0	1	1	1	2	2	0	0	1	0	0	1	1	3	0	1	0	0	0	1	1
ERMAP	0	0	0	0	0	0	0	0	1	0	0	4	3	1	0	0	0	1	2	0	6
PTBP1	0	0	0	0	0	0	0	0	0	2	0	1	4	0	0	0	0	0	0	0	0
DMBT1	0	0	0	0	0	0	0	0	0	0	0	0	0	0	0	0	0	0	0	0	0
KRT85	0	0	0	0	0	0	0	0	0	0	0	0	0	0	0	0	0	0	0	0	0
LAMB1	0	0	0	0	0	0	0	0	0	0	0	0	0	0	0	0	0	0	0	0	0
C1TC	0	0	1	1	0	0	0	0	0	1	0	0	0	0	0	0	1	0	0	0	0
FABP5	0	0	0	2	0	0	0	2	0	1	0	3	1	3	2	0	2	5	4	3	1
GGCT	0	5	3	5	1	3	3	5	8	2	3	5	6	3	5	2	2	3	1	0	4
RAB1A	0	0	0	0	0	0	0	1	0	0	0	0	0	0	0	0	0	0	0	0	0
RAB1B	1	0	0	1	1	0	1	3	1	4	1	0	0	1	0	0	4	1	0	0	0
SIAS	0	0	0	0	0	0	0	0	0	1	0	1	2	0	0	1	0	2	0	0	0
URP2	0	0	0	0	1	0	0	2	2	1	0	0	1	1	2	1	0	1	0	0	0
ADDG	0	1	2	1	2	1	1	1	1	2	2	2	2	1	0	0	0	1	1	3	1
MALR1	0	0	0	0	0	0	0	0	0	0	0	0	0	0	0	0	0	0	0	0	0
PPM1A	2	0	0	0	0	0	2	1	0	4	0	2	1	3	1	4	1	3	3	0	0
DNER	0	0	0	0	0	0	0	0	0	0	0	0	0	0	0	0	0	0	0	0	0
DBNL	0	0	0	0	0	0	0	0	0	1	0	0	0	0	0	1	1	0	0	0	0
MUC2	0	0	0	0	0	0	1	0	0	0	0	0	0	0	0	0	0	0	0	0	0
PGBM	0	0	0	0	0	0	0	0	0	0	0	0	0	0	0	0	0	0	0	0	0
BSG	0	0	0	0	1	0	1	1	1	2	2	2	1	1	0	1	0	1	0	1	1
JUP	0	0	0	0	0	0	0	0	0	0	0	0	0	0	1	2	1	4	0	0	1
ADA33	0	0	0	0	0	0	0	0	0	0	0	0	0	0	0	0	0	0	0	0	0
FILA2	0	0	0	0	0	1	3	0	0	0	0	0	0	0	0	0	0	0	0	0	0
SRGEF	0	0	0	0	0	0	0	0	0	0	0	0	0	0	0	0	0	0	0	0	0
IDE	0	0	0	0	0	0	0	0	0	0	1	0	0	2	0	0	0	0	0	0	0
PP1B	0	0	0	0	0	0	0	0	0	0	0	0	0	0	0	1	0	0	0	0	0
PCSK5	0	0	0	0	0	0	0	0	0	0	0	0	0	0	0	0	0	0	0	0	0
ICLN	0	0	3	2	3	2	7	3	6	0	0	3	8	6	0	4	0	1	0	2	0
K1H1	0	0	0	0	0	0	0	0	0	0	0	0	0	0	0	0	0	0	0	0	0
TECTA	0	0	0	0	0	0	0	0	0	0	0	0	0	0	0	0	0	0	0	0	0
PIN1	0	0	1	0	1	1	0	0	0	0	0	2	0	1	1	1	0	1	1	1	0
KCY	0	0	0	0	0	0	0	0	0	0	0	0	0	0	1	0	0	0	0	0	0
WBP2	1	0	0	0	1	0	0	1	0	0	1	1	0	0	2	0	1	0	0	0	0
IGK	0	0	0	0	0	0	0	0	0	0	0	0	0	0	0	0	0	0	0	0	0
LAMA1	0	0	0	0	0	0	0	0	0	0	0	0	0	0	0	0	0	0	0	0	0
IF2A	0	0	1	0	0	0	3	1	0	3	1	1	1	4	1	0	2	0	0	0	0
TBC24	0	0	0	0	1	0	0	0	0	2	0	0	0	0	0	0	0	0	0	0	0
TEN1	0	0	0	0	0	0	0	0	0	0	0	0	0	0	0	0	0	0	0	0	0
R1AB_CVHSA	0	0	0	0	0	0	0	0	0	0	0	0	0	0	0	0	0	0	0	0	0
BACH	0	0	0	0	0	0	0	0	0	0	0	0	0	1	0	0	1	0	0	0	0
KR124	0	0	0	0	0	0	0	0	0	0	0	0	0	0	0	0	0	0	0	0	0
K1H2	0	0	0	0	0	0	0	0	0	0	0	0	0	0	0	0	0	0	0	0	0
FAT1	0	0	1	0	0	0	1	0	0	1	0	0	0	0	0	0	0	0	0	0	0
FIBG	0	0	0	0	0	0	0	0	0	0	0	0	0	0	0	0	0	0	0	0	0
CT027	0	0	0	0	0	0	0	0	0	0	0	0	0	0	0	0	0	0	0	0	0
PKD1	0	0	0	0	0	0	0	0	0	0	0	0	0	0	0	0	0	0	0	0	0
ARK72	0	0	0	0	0	0	0	4	0	0	1	0	1	0	1	1	1	0	0	0	0
UCHL3	0	0	0	1	0	0	0	1	1	0	0	0	0	0	1	0	0	1	0	1	1
SMG8	0	0	0	0	0	0	0	0	0	0	0	0	0	0	0	0	0	0	0	0	0
S10A6	0	0	0	0	0	0	0	0	0	0	0	0	0	0	0	0	0	0	0	0	1
IF5	0	0	0	0	0	0	0	0	0	0	0	0	0	0	0	0	0	0	0	0	0
P5CR3	0	1	0	0	0	0	0	0	2	1	0	0	0	0	1	0	1	1	0	0	0
KAP0	1	1	1	2	1	1	2	2	2	1	1	1	1	1	1	1	1	1	0	1	0
SYYC	0	0	1	0	0	0	1	0	0	1	1	0	1	1	1	1	0	0	0	0	1
MCTS1	0	0	0	0	0	1	1	3	1	0	4	0	2	2	2	0	0	0	0	0	0
KR291	0	0	0	0	0	0	0	0	0	0	0	0	0	0	0	0	0	0	0	0	0
MEG10	0	1	0	0	0	0	0	0	0	0	0	0	0	0	0	1	0	0	0	0	0
CRUM1	0	0	0	0	0	0	0	0	0	0	0	0	0	0	0	0	0	0	0	0	0
LAMA3	0	0	0	0	0	0	0	0	0	0	0	0	0	0	0	0	0	0	0	0	0
WNK1	0	0	0	0	0	0	0	0	0	0	0	0	0	0	0	0	1	0	0	0	0
PYRG1	0	0	0	0	0	0	0	0	0	1	0	0	0	0	0	0	0	0	0	0	0
CZIB	0	0	0	0	0	0	0	0	0	0	0	0	0	0	0	0	1	0	0	0	0
KRA46	0	0	0	0	0	0	0	0	0	0	0	0	0	0	0	0	0	0	0	0	0
RAB5C	0	0	0	0	0	0	0	3	0	0	0	0	0	1	0	0	0	0	0	0	0
LZIC	0	0	0	0	0	0	0	0	0	0	0	0	0	0	0	0	0	1	0	0	0
UT1	0	0	1	0	0	0	0	0	1	1	2	0	0	0	3	3	2	2	0	0	0
TRAF6	0	0	0	0	0	0	0	0	0	0	0	0	0	0	0	0	0	0	0	0	0
THOP1	0	0	0	0	0	0	0	3	0	2	3	2	0	2	0	0	0	0	0	0	0
1433F	0	0	0	0	1	0	0	0	1	0	0	1	0	0	0	0	0	0	0	0	0
IF4A3	0	2	0	0	0	0	0	1	0	0	0	0	0	0	0	0	0	0	0	0	0
S14L4	1	2	0	0	0	0	0	1	2	1	1	1	1	2	3	1	1	0	0	1	3
KRA58	0	0	0	0	0	0	0	0	0	0	0	0	0	0	0	0	0	0	0	0	0
LRP8	0	0	0	0	0	0	0	0	0	0	0	0	0	0	0	0	0	0	0	0	0
PA1B2	0	0	0	0	0	0	0	1	0	0	0	0	0	0	0	0	1	0	0	0	0
PTN11	0	0	0	0	0	0	0	0	0	0	0	0	0	0	0	0	1	0	0	0	0
UBP7	0	0	0	0	0	0	0	1	0	0	0	0	0	0	0	0	0	0	0	0	0
LAMA5	0	0	0	0	0	0	0	0	0	0	0	0	0	0	0	0	0	0	0	0	0
DSC1	1	1	0	1	0	0	0	1	0	1	2	0	0	0	0	2	1	2	0	1	3
TLN1	0	0	0	0	1	0	0	0	0	1	0	0	0	0	0	0	0	0	0	0	0
BDH	0	0	0	0	0	0	0	0	0	0	0	0	0	0	0	0	0	0	1	0	0
KC1A	0	0	0	0	0	0	0	0	0	0	0	0	0	2	0	0	0	0	0	0	0
DPOE1	0	0	0	0	0	0	0	0	0	0	0	0	0	0	0	0	0	0	0	0	0
AARS	0	0	1	0	0	1	0	0	2	3	3	1	1	3	0	2	0	0	0	2	0
RHOA	1	0	0	0	0	0	0	1	0	0	2	0	1	0	1	2	1	0	0	0	0
DNPH1	0	0	0	0	0	0	0	0	0	0	2	0	1	1	0	1	0	0	0	0	0
KR511	0	0	0	0	0	0	0	0	0	0	0	0	0	0	0	0	0	0	0	0	0
DAZP1	0	0	0	0	0	0	0	1	0	0	0	0	0	0	0	0	0	0	0	0	0
AA3R	0	0	0	0	0	0	0	0	0	0	0	0	0	0	0	0	0	0	0	0	0
CPPED	0	0	0	0	0	0	0	0	0	1	0	0	0	1	0	0	0	1	0	0	0
GRN	0	0	0	0	0	0	0	0	0	0	0	0	0	0	0	0	0	0	0	0	0
KRT35	0	0	0	0	0	0	0	0	0	0	0	0	0	0	0	0	0	0	0	0	0
CD248	0	0	0	0	0	0	0	0	0	0	0	0	0	0	0	0	0	0	0	0	0
FPPS	0	0	0	0	0	0	1	0	0	0	0	0	0	0	0	0	0	0	0	0	0
BCAM	0	0	0	3	1	0	2	0	0	0	0	0	0	0	0	0	0	0	0	0	0
2A5D	0	1	1	0	1	1	0	1	1	0	0	0	1	1	0	1	0	1	0	2	0
EF2	0	0	0	0	0	0	0	2	0	1	0	0	0	0	0	0	0	0	0	0	0
CD69	0	0	0	0	0	0	0	0	0	0	0	0	0	0	0	0	0	0	0	0	0
TBCEL	0	0	0	1	0	0	0	0	0	0	0	0	1	1	0	0	0	0	0	0	0
RELN	0	0	0	0	0	0	0	0	0	0	0	0	0	0	0	0	0	0	0	0	0
CDSN	0	0	0	0	0	0	3	0	0	0	0	0	2	0	0	3	0	0	3	0	4
SORCN	0	1	1	0	0	0	0	0	0	0	0	0	1	0	0	0	0	1	0	0	0
OR4A5	0	0	0	0	0	0	0	0	0	0	0	0	0	0	0	0	0	0	0	0	0
SCGR3	0	0	0	0	0	0	0	0	0	0	2	0	0	0	0	0	0	0	0	0	1
MOT12	0	0	0	0	0	0	0	0	0	0	0	0	0	0	0	0	0	0	0	0	0
SCGR8	0	0	0	0	0	0	0	1	0	0	0	0	0	0	0	0	0	0	0	0	0
LHPP	0	0	0	1	1	0	0	1	2	1	0	1	1	0	0	1	0	0	0	0	0
UBXN1	0	0	0	1	1	0	2	0	0	0	0	0	0	0	0	0	0	0	0	0	0
IGG1	0	0	0	0	2	0	0	0	0	0	0	0	0	0	0	0	0	0	0	0	0
AP2M1	0	0	0	0	0	0	0	1	2	0	1	0	2	0	0	0	0	1	0	0	0
5NT3A	0	0	0	0	0	0	1	0	0	0	0	0	2	1	0	0	1	0	0	1	1
CD44	0	2	0	0	3	1	0	2	1	1	1	1	1	1	0	0	0	0	0	0	0
PPIL1	0	0	0	0	1	0	2	3	0	0	1	0	4	0	2	0	1	1	0	0	1
OR4C3	0	0	0	0	0	0	0	0	0	0	0	0	0	0	0	0	0	0	0	0	0
KR131	0	0	0	0	0	0	0	0	0	0	0	0	0	0	0	0	0	0	0	0	0
ATL3	0	0	0	0	0	0	0	0	0	0	0	0	0	0	0	0	0	0	0	0	0
S17A9	0	0	0	0	0	0	0	0	0	0	0	0	0	0	0	0	0	0	0	0	0
MYL4	0	0	0	0	2	0	0	0	0	1	0	0	2	0	0	0	0	0	0	0	0
HDDC2	0	0	0	0	0	0	0	0	0	0	0	0	0	0	0	0	0	0	0	0	0
OR4A8	0	0	0	0	0	0	0	0	0	0	0	0	0	0	0	0	0	0	0	0	0
KR103	0	0	0	0	0	0	0	0	0	0	0	0	0	0	0	0	0	0	0	0	0
S13A4	0	0	0	0	0	0	0	0	0	0	0	0	0	0	0	0	0	0	0	0	0
CNDP2	1	0	0	0	0	0	0	2	0	0	0	0	2	0	0	0	0	0	0	0	0
EHD1	0	0	0	0	0	0	0	3	0	0	0	0	0	0	1	0	1	1	0	0	0
DNJA2	1	1	0	0	0	0	0	0	0	0	0	0	0	0	0	1	0	0	0	0	0
SNX2	0	0	0	0	0	0	0	0	0	0	0	0	0	0	0	5	0	0	0	0	0
TBB4B	0	0	3	0	1	0	1	0	0	0	0	0	0	0	0	0	0	1	0	0	0
VWDE	0	0	0	0	0	0	0	0	0	0	0	0	0	0	0	0	0	0	0	0	0
FKB1A	1	0	1	1	0	1	0	1	0	0	0	3	0	0	1	1	1	0	0	2	0
FBLN1	0	0	0	0	0	0	0	0	0	0	0	0	0	2	0	1	0	0	2	0	2
SCGR5	0	0	0	0	0	0	0	0	0	0	1	0	0	0	0	0	0	0	0	0	0
AMPL	0	0	4	0	0	0	0	0	0	5	4	0	2	3	0	0	0	1	0	0	0
ACOC	0	0	0	0	0	0	0	0	0	2	0	0	0	3	0	1	0	0	0	0	0
VLDLR	0	0	0	0	0	0	0	0	0	0	0	0	0	0	0	0	0	0	0	0	0
AA2AR	0	0	0	0	0	0	0	0	0	0	0	0	0	0	0	0	0	0	0	0	0
SPIT1	0	0	0	0	0	0	0	0	0	0	0	1	0	0	0	1	0	0	0	0	0
O13F1	0	0	0	0	0	0	0	0	0	0	0	0	0	0	0	0	0	0	0	0	0
ALPK2	0	0	0	0	0	0	0	0	0	0	0	0	0	0	0	0	0	0	0	0	0
ATS4	0	0	0	0	0	0	0	0	0	0	0	0	0	0	0	0	0	0	0	0	0
LAMA2	0	0	0	0	0	0	0	0	0	0	0	0	0	0	0	0	0	0	0	0	0
MDFI	0	0	0	0	0	0	0	0	0	0	0	0	0	0	0	0	0	0	0	0	0
O11H2	0	0	0	0	0	0	0	0	0	0	0	0	0	0	0	0	0	0	0	0	0
O10A4	0	0	0	0	0	0	0	0	0	0	0	0	0	0	0	0	0	0	0	0	0
ARHL2	0	0	0	0	0	0	0	1	0	0	0	0	0	0	0	0	0	0	0	0	0
XPO4	0	0	0	0	0	0	0	0	0	0	0	0	0	0	0	0	0	1	0	1	0
SPAG8	0	0	0	0	0	0	0	0	0	0	0	0	0	0	0	0	0	0	0	0	0
SCGR7	0	0	0	0	0	0	0	0	0	0	0	0	0	0	0	0	0	0	0	0	0
FA12	0	0	0	0	0	0	0	0	0	0	0	0	0	0	0	0	0	0	0	0	0
TR10C	0	0	0	0	0	0	0	0	0	0	0	0	0	0	0	0	0	0	0	0	0
ERPG3	0	1	0	0	0	0	0	0	0	0	0	0	0	0	0	0	0	0	0	0	0
HNRH1	0	0	0	0	1	0	1	0	0	0	0	0	0	1	0	0	0	0	0	0	0
METK2	0	1	0	1	0	1	0	1	1	0	0	0	2	0	0	0	0	1	0	0	0
PHLP2	0	0	0	0	0	0	0	0	0	0	0	0	0	0	0	0	0	0	0	0	0
MP2K2	0	0	0	0	0	0	0	0	0	0	0	1	0	0	0	0	1	0	0	0	0
MT1M	0	0	0	0	0	1	0	0	0	0	0	0	0	0	0	0	0	0	1	0	0
DLL1	0	1	0	0	0	0	0	0	0	0	0	0	0	0	0	0	0	0	0	0	0
ITIH4	0	0	0	0	0	6	0	0	0	0	0	0	0	0	0	0	0	0	0	0	0
O5AR1	0	0	0	0	0	0	0	0	0	0	0	0	0	0	0	0	0	0	0	0	0
BAHD1	0	0	0	0	0	0	0	0	0	0	0	0	0	0	0	0	0	0	0	0	0
FUBP2	0	0	0	0	0	0	0	0	0	0	0	0	0	0	0	0	1	0	0	0	0
HDGF	0	0	0	0	0	0	0	0	0	0	0	0	0	0	0	1	2	0	0	0	0
UCHL5	0	0	0	0	0	0	0	1	0	1	0	0	0	0	0	0	0	0	0	0	0
STAR9	0	0	0	0	0	0	0	0	0	0	0	0	0	0	0	0	0	0	0	0	0
EDAR	0	0	0	0	0	0	0	0	0	0	0	0	0	0	0	0	0	0	0	0	0
SPNS3	0	0	0	0	0	0	0	0	0	0	0	0	0	0	0	0	0	0	0	0	0
HECD4	0	0	0	1	0	0	0	0	0	0	0	0	0	0	0	0	0	0	0	0	0
AGRL4	0	0	0	0	0	0	0	0	0	0	0	0	0	0	0	0	0	0	0	0	0
NALCN	0	0	0	0	0	0	0	0	0	0	0	0	0	0	0	0	0	0	0	0	0
OR4CC	0	0	0	0	0	0	0	0	0	0	0	0	0	0	0	0	0	0	0	0	0
RAP1B	0	0	0	0	0	0	0	0	0	0	0	0	1	0	0	0	0	0	0	0	0
OR1K1	0	0	0	0	0	0	0	0	0	0	0	0	0	0	0	0	0	0	0	0	0
SEM5B	0	0	0	0	0	0	0	0	0	0	0	0	0	0	0	0	0	0	0	0	0
CPNE1	1	0	0	0	0	0	0	0	0	0	2	1	1	0	2	0	0	0	0	0	0
S6A11	0	0	0	0	0	0	0	0	0	0	0	0	0	0	0	0	0	0	0	0	0
ACKR1	0	0	0	0	0	0	0	0	0	0	0	0	0	0	0	0	0	0	0	0	0
PPP5	0	0	0	0	0	0	0	0	0	0	0	0	0	1	0	0	0	0	0	0	0
OR7C1	0	0	0	0	0	0	0	0	0	0	0	0	0	0	0	0	0	0	0	0	0
BORA	0	0	0	0	0	0	0	0	0	0	0	0	0	0	0	0	0	0	0	0	0
S12A7	0	0	0	0	0	0	1	0	0	0	0	0	0	0	0	0	0	0	0	0	0
INT10	0	0	0	0	0	0	0	0	0	0	0	2	0	0	0	0	0	0	0	0	0
SPY4	0	0	0	0	0	0	0	0	0	0	0	0	0	0	0	0	0	0	0	0	0
UBR2	0	0	0	0	0	0	1	0	0	0	0	0	0	0	0	0	0	0	0	0	0
O11H6	0	0	0	0	0	0	0	0	0	0	0	0	0	0	0	0	0	0	0	0	0
BRD1	0	0	0	0	0	0	0	0	0	0	0	0	0	0	0	0	0	0	0	0	0
PGP	0	0	0	0	0	0	0	2	0	0	0	0	0	0	0	0	0	0	0	0	0
RAB5B	0	0	0	0	0	0	0	2	0	0	0	0	0	0	0	0	0	0	0	0	0
RS17	0	0	0	0	0	0	0	2	0	2	0	0	0	6	0	0	0	0	0	0	0
TRFE	0	0	0	0	0	0	0	0	0	0	0	0	0	0	0	0	0	1	0	0	0
ABRAL	0	0	0	0	0	0	0	0	1	0	0	0	0	0	0	0	0	1	0	0	0
MP2K3	0	0	0	0	0	0	0	0	0	0	3	0	0	1	0	0	0	0	0	0	0
ERBB3	0	0	0	0	0	0	0	0	0	0	0	0	0	0	1	0	0	0	0	0	0
ZN646	0	0	0	0	0	0	0	0	0	0	0	0	0	0	0	0	0	0	0	1	0
DYL2	0	0	0	0	0	0	0	0	0	0	0	0	0	0	0	0	0	0	0	0	0
EMAL6	0	0	0	0	0	0	0	1	0	0	0	0	0	0	0	0	0	0	0	0	0
NTCP5	0	0	0	0	0	0	0	0	0	0	0	0	0	0	0	0	0	0	0	0	0
TNI3K	0	0	0	0	0	1	0	0	0	0	0	0	0	0	0	0	0	0	0	1	0
ENV_HTL1M	0	0	0	0	0	0	0	0	0	0	0	0	0	0	0	0	0	0	0	0	0
ARF6	0	0	0	0	0	0	0	1	0	0	0	1	0	0	0	0	0	0	0	0	0
SIK3	0	0	0	0	0	0	0	0	0	0	0	0	0	1	1	0	0	0	0	0	0
ITIH2	0	0	0	0	2	0	0	0	0	0	0	0	0	0	0	0	0	0	0	0	0
NEBU	0	0	0	0	0	0	0	0	0	0	0	0	0	0	1	0	0	0	0	0	0
ECHD3	0	0	0	0	0	0	0	0	0	0	0	0	0	0	0	0	0	0	0	0	0
FIBA	0	0	0	0	0	0	0	0	0	0	0	0	0	0	0	0	0	0	0	0	0
PER3	0	0	0	0	0	0	0	0	0	0	0	0	0	0	0	0	0	0	0	0	0
A1AT	0	0	0	0	0	0	0	0	0	0	0	0	0	0	0	0	0	0	0	0	0
IF2B	0	0	0	0	0	0	0	2	0	0	1	0	0	0	0	0	1	3	0	0	0
RAB6A	0	0	0	0	0	0	0	1	0	0	0	0	0	0	0	0	0	0	0	0	0
CFA47	0	1	0	0	0	0	0	0	0	0	0	0	0	0	0	0	0	0	0	0	0
NSD3	0	0	0	0	0	0	0	0	0	0	0	0	0	1	0	0	0	0	0	0	0
ADAM7	0	0	0	1	0	0	0	0	0	0	0	0	0	0	0	0	0	0	0	0	0
ZN526	0	0	0	0	0	0	0	0	0	0	0	0	0	0	0	0	0	0	0	0	0
CO5	0	0	0	0	0	1	0	0	0	0	0	0	0	0	0	0	0	0	0	0	0
OTOP2	0	0	0	0	0	0	0	0	0	0	0	0	0	0	0	0	0	0	0	0	0
TCTP	0	0	0	0	0	0	0	2	0	0	0	0	0	0	0	0	0	0	0	0	0
UBP34	0	0	0	0	0	0	0	0	0	0	0	0	0	0	0	0	0	0	0	1	0
CTRO	0	0	0	0	3	2	0	0	0	0	0	0	0	0	0	0	0	0	0	0	0
ATRN	0	0	0	0	0	0	0	0	0	0	0	0	0	0	0	0	0	0	0	0	0
OR4K3	0	0	0	0	0	0	0	0	0	0	0	0	0	0	0	0	0	0	0	0	0
GRAN	0	0	0	0	0	0	0	0	0	1	0	0	1	0	0	0	0	0	0	0	0
ACSL4	0	0	0	0	0	0	0	0	0	0	0	0	0	1	0	0	0	1	0	0	0
KCMF1	0	0	0	0	2	0	0	0	0	0	0	0	1	0	0	0	0	0	0	0	0
LAMB3	0	0	0	0	0	0	0	0	0	0	0	0	0	0	0	0	0	0	0	0	0
EPHA1	0	0	0	0	0	0	0	0	0	0	0	0	0	0	0	0	0	0	0	0	0
LPIN2	0	0	1	0	0	0	0	0	0	0	0	0	0	0	0	0	0	0	0	0	0
TNR9	0	0	0	1	0	0	0	0	0	0	0	0	0	0	0	0	0	0	0	0	0
FIBB	0	0	0	0	0	0	0	0	0	0	0	0	0	0	0	0	0	0	0	0	0
PERP	0	0	0	0	0	0	1	0	0	0	0	0	0	0	0	0	0	0	0	0	0
TMM61	0	0	0	0	0	0	0	0	0	0	0	0	0	0	0	0	0	0	0	0	0
F199X	0	0	0	0	0	0	0	0	0	0	0	0	0	0	0	0	0	0	0	0	0
FBLN3	0	0	0	0	0	0	0	0	0	0	0	0	0	0	0	0	0	0	0	0	0
RET1	0	0	0	0	1	0	0	0	0	0	0	0	0	0	0	0	0	0	0	0	0
HD	0	0	0	0	0	0	0	0	0	0	0	0	0	0	0	0	0	0	0	0	0
RS12	0	0	0	0	0	0	0	0	0	2	0	0	2	0	0	0	0	0	0	0	0
PROF1	0	0	0	0	0	0	0	0	0	0	0	0	0	1	0	0	0	0	0	0	0
CCND2	0	0	0	0	0	0	0	0	0	0	0	0	0	0	0	0	0	0	1	0	0
DGKE	0	0	0	0	0	0	0	0	0	0	1	1	0	0	0	1	0	0	0	0	0
DCA11	0	0	0	0	0	0	0	0	0	0	0	0	0	0	0	0	0	0	0	0	0
OR4D1	0	0	0	0	0	0	0	0	0	0	0	0	0	0	0	0	0	0	0	0	0
TAAR8	0	0	0	0	0	0	0	0	0	0	0	0	0	0	0	0	0	0	0	0	0
P20L1	0	0	0	0	0	0	0	0	0	0	0	0	0	0	0	0	0	0	0	0	0
IL4RA	0	0	0	0	0	0	0	0	0	0	0	0	0	0	0	0	0	0	0	0	0
GAN	0	0	0	0	0	0	0	0	0	0	0	1	0	0	0	0	0	0	0	0	0
ABCAA	0	0	0	0	0	0	0	0	0	0	0	1	0	0	0	0	0	0	0	0	0
REST	0	0	0	0	0	1	0	0	0	0	0	0	0	0	0	0	0	0	0	0	0
GP179	0	0	0	0	0	0	0	0	0	0	1	0	0	0	0	0	0	0	0	0	0
OR8J2	0	0	0	0	0	0	0	0	0	0	0	0	0	0	0	0	0	0	0	0	0
IGHG3	0	0	0	0	0	0	0	0	0	0	0	0	0	0	0	0	0	0	0	0	0
GSLG1	1	0	0	0	0	0	0	0	0	0	0	0	0	0	0	0	0	0	0	0	0
MATN2	0	0	0	0	0	0	0	0	0	0	0	0	0	0	0	0	0	0	0	0	0
TM14C	0	0	0	0	0	0	0	0	0	0	0	0	0	0	0	1	0	0	0	0	0
ERI6B	0	0	0	0	0	0	0	0	0	0	0	0	1	0	0	0	0	0	0	0	0
FURIN	0	0	0	0	0	0	0	0	0	0	0	0	0	0	0	0	0	0	0	0	0
ZN398	0	0	0	0	0	0	0	0	0	0	0	0	0	0	0	0	0	0	0	0	0
KLK7	0	0	0	0	0	0	0	0	0	0	0	0	0	0	0	0	0	0	0	0	0
CAMP2	0	0	0	0	0	0	0	0	0	0	0	0	0	0	0	0	0	0	0	0	0
APOB	0	0	0	0	1	0	0	0	0	0	0	0	0	0	0	0	0	0	0	0	0
S40A1	0	0	0	0	0	0	0	0	0	0	0	0	0	0	1	0	0	0	0	0	0
PERT	0	0	0	0	0	0	0	0	0	0	0	0	0	0	0	0	0	0	0	0	0
ABCG8	0	0	0	0	0	0	0	0	0	0	0	0	0	0	0	0	0	0	0	0	0
SRC8	0	0	0	0	0	0	1	0	0	0	0	0	0	0	0	0	0	0	0	0	0
LMLN2	0	0	0	0	0	0	0	0	0	0	0	0	0	0	0	0	0	0	0	0	0
GMPPB	0	0	0	0	0	0	0	0	0	0	0	0	0	1	0	0	0	0	0	0	0
PKP1	0	0	0	0	0	0	0	0	0	0	0	0	0	0	0	2	0	1	0	0	0
SRCRL	0	0	0	0	0	0	0	0	0	0	0	0	0	0	0	0	0	0	0	0	0
RERE	0	0	0	0	0	0	0	0	0	0	0	0	1	0	0	0	0	0	0	0	0
MT1DP	0	0	0	0	0	0	0	0	0	0	1	0	0	0	0	0	0	0	0	0	0
MYO16	0	1	0	0	0	0	0	0	0	0	0	0	0	0	0	0	0	0	0	0	0
ENVT1	0	0	0	0	0	0	1	0	0	0	0	0	0	0	0	0	0	0	0	0	0
RET4	0	0	0	0	1	0	0	0	0	0	0	0	0	0	0	0	0	0	0	0	0
M1BL1	0	0	0	0	0	0	0	0	1	0	0	0	0	0	0	0	0	0	0	0	0
DCAF6	0	0	0	0	0	0	0	0	0	0	0	0	0	0	0	0	0	0	0	0	0
IKZF2	0	0	0	0	0	0	0	0	0	0	0	2	0	0	0	0	0	0	0	0	0
TA2R	0	0	0	0	0	0	0	0	0	0	0	0	0	0	0	0	0	0	0	0	0
CATD	0	0	0	0	0	0	0	0	0	0	0	0	0	0	0	0	0	0	0	0	0
GSTM1	0	0	0	0	0	0	0	1	0	0	0	0	0	0	0	0	0	0	0	0	0
UBC9	0	0	0	0	0	0	0	0	0	0	0	0	0	0	0	0	0	0	0	0	0
PDPK2	0	0	0	0	0	0	0	0	0	0	0	0	0	0	0	0	0	0	0	0	0
COKA1	0	0	0	0	0	0	0	0	0	0	0	0	0	0	0	0	0	0	1	0	0
ABCA5	0	0	0	0	0	0	0	0	0	0	0	0	0	0	0	0	0	0	0	0	0
ZN573	0	0	0	0	0	0	0	0	0	0	0	0	0	0	0	0	0	0	0	0	0

## Sheet: Fig3A and 3C
	Short-stored CFSELow							Long-stored CFSELow							Long-stored CFSEhigh
Gene name	donor 195	donor 196	donor 198	donor 199	donor 209	donor 210	donor 211	donor 195	donor 196	donor 198	donor 199	donor 209	donor 210	donor 211	donor 195	donor 196	donor 198	donor 199	donor 209	donor 210	donor 211
HBB	342	394	437	311	341	411	429	304	371	304	363	446	383	341	329	429	286	322	331	486	389
HBA	55	49	55	47	42	47	59	35	50	46	70	75	50	64	57	61	43	57	64	95	81
HBD	5	9	9	5	6	10	8	14	6	10	9	7	6	13	5	9	4	10	10	16	11
SPTA1	3	1	1	5	4	3	2	0	1	0	4	1	4	2	1	2	2	1	1	3	1
ANK1	4	8	1	0	1	1	0	3	3	2	4	4	3	4	3	3	2	4	5	4	4
PRDX2	1	0	1	1	0	1	1	1	4	5	4	5	3	4	2	8	1	5	3	3	2
B3AT	0	0	0	0	0	0	0	0	0	0	0	0	0	0	0	0	1	0	0	0	0
CATA	0	0	0	0	0	0	0	0	0	1	0	0	0	0	2	1	1	1	2	2	5
BLVRB	1	1	1	1	3	1	1	3	2	1	1	1	2	1	3	3	1	1	3	1	1
HBG2	0	1	0	0	0	0	0	0	3	1	0	0	0	0	0	5	0	0	0	0	0
G3P	1	0	1	0	0	0	0	3	4	4	4	1	1	1	3	2	10	3	2	2	4
K2C1	2	1	0	2	0	0	7	0	0	0	0	0	0	0	0	0	1	0	1	1	2
HBE	0	0	0	0	0	0	0	0	0	0	0	0	0	0	0	0	1	0	0	0	0
41	0	0	0	0	0	0	0	0	1	0	0	0	0	0	2	0	2	2	1	1	1
EPB42	0	0	0	0	0	0	0	0	0	0	0	0	0	0	1	0	0	0	0	0	0
GDIB	0	0	0	0	0	0	0	0	0	0	0	0	0	0	0	2	0	0	0	0	0
ALBU	0	0	0	0	0	0	0	0	0	0	0	0	0	0	0	0	0	0	0	0	0
K1C10	0	0	0	0	0	0	0	0	0	0	0	0	0	0	0	1	0	0	0	0	0
LDHB	0	0	0	0	0	0	0	0	0	0	0	0	0	0	0	0	0	0	0	0	0
PARK7	0	0	0	0	0	0	0	0	0	0	0	1	0	0	0	0	0	1	2	2	2
ACPH	0	0	1	0	0	0	0	0	0	0	0	0	0	0	0	0	0	0	0	0	0
ESTD	0	0	0	0	0	0	0	0	0	0	0	0	0	0	0	0	0	0	1	2	0
RINI	0	0	1	0	0	0	0	0	0	0	0	0	0	0	0	2	0	0	0	2	0
COF1	0	0	0	0	0	0	0	1	0	0	0	0	0	0	4	2	1	3	0	0	0
SODC	0	0	5	1	0	1	0	0	0	0	1	2	0	2	1	4	0	2	0	3	0
SAHH	0	0	0	0	0	0	0	1	0	0	0	0	0	0	0	1	1	0	0	0	0
SSPO	0	0	0	0	0	0	0	0	0	0	0	0	0	0	0	0	0	0	0	0	0
S10A4	0	0	0	0	1	0	0	0	0	0	0	0	0	0	0	0	0	0	0	0	0
PP2AA	0	0	0	0	0	0	0	0	0	0	0	0	0	1	0	2	0	0	0	0	0
PSA4	0	0	0	0	0	0	0	0	0	0	0	0	0	0	0	0	0	0	0	0	0
FCGBP	0	0	0	0	0	0	0	0	0	0	0	0	0	0	0	0	0	0	0	0	0
FETUA	0	0	0	0	2	0	0	0	0	0	0	0	0	0	0	0	0	0	0	0	0
LANC1	0	0	0	0	0	0	0	0	0	0	0	0	0	0	0	0	0	0	0	0	0
AP2A1	0	0	0	0	0	0	0	0	0	0	0	0	0	1	0	0	0	0	0	0	0
NOTC2	0	0	0	0	0	0	0	0	0	0	0	0	0	0	0	0	0	0	0	0	0
RHAG	0	0	0	0	0	0	0	2	0	0	0	0	0	0	0	0	0	0	0	0	0
TBCD8	0	0	0	0	0	0	0	0	0	0	0	0	1	0	0	0	0	0	0	0	0
MEG11	0	0	0	0	0	0	0	0	0	0	0	0	0	0	0	0	0	0	0	0	0
NOTC3	0	0	0	0	0	0	0	0	0	0	0	0	0	0	0	0	0	0	0	0	0
OTOGL	0	0	0	0	0	0	0	0	0	0	0	0	0	0	0	0	0	0	0	0	0
LRP2	0	0	0	0	0	0	0	0	0	0	0	0	0	0	0	0	0	0	0	0	0
MUC5A	0	0	0	0	0	0	0	0	0	0	0	0	0	0	0	0	0	0	0	0	0
KRA55	0	0	0	0	0	0	0	0	0	0	0	0	0	0	0	0	0	0	0	0	0
STAB1	0	0	0	0	1	0	0	0	0	0	0	0	0	0	0	0	0	1	0	0	0
EYS	0	0	0	0	0	0	0	0	0	0	0	0	0	0	0	0	0	0	0	0	0
KRT86	0	0	0	0	0	0	0	0	0	0	1	0	0	0	0	0	0	0	0	0	0
KCP	0	0	0	0	1	0	0	0	0	0	0	0	0	0	0	0	0	1	0	0	0
SVEP1	0	0	0	0	0	0	0	0	0	0	0	0	0	0	0	0	0	0	0	0	0
LTBP4	0	0	0	0	0	0	0	0	0	0	0	0	0	0	0	0	0	0	0	0	0
TM38A	0	2	0	0	0	0	0	0	0	0	0	0	0	0	0	0	0	0	0	0	0
KRA13	0	0	0	0	0	0	0	0	0	0	0	0	0	0	0	0	0	0	0	0	0
DSG1	0	0	0	0	0	0	0	0	0	0	0	0	0	0	0	0	0	0	0	0	0
CUBN	0	0	0	0	0	0	0	0	0	0	0	0	0	0	0	0	0	0	0	0	0
MEGF6	0	0	0	0	0	0	0	0	0	0	0	0	0	0	0	0	0	0	0	0	0
KR10B	0	0	0	0	0	0	0	0	0	0	0	0	0	0	0	0	0	0	0	0	0
GPX4	0	0	0	0	0	0	0	0	0	0	0	0	0	0	0	1	0	0	0	0	0
KR102	0	0	0	0	0	0	0	0	0	0	0	0	0	0	0	0	0	0	0	0	0
TITIN	0	0	0	0	0	0	0	0	0	0	0	0	0	0	0	0	0	0	0	0	0
OTOG	0	0	0	0	0	0	0	0	0	0	0	0	0	0	0	0	0	0	0	0	0
DMBT1	0	0	0	0	0	0	0	0	0	0	0	0	0	0	0	0	0	0	0	0	0
LAMB1	0	0	0	0	0	0	0	0	0	0	0	0	0	0	0	0	0	0	0	0	0
VWCE	0	0	0	0	0	0	0	0	0	0	0	0	0	0	0	0	0	0	0	0	0
MALR1	0	0	0	0	0	0	0	0	0	0	0	0	0	0	0	0	0	0	0	0	0
DNER	0	0	0	0	0	0	0	0	0	0	0	0	0	0	0	0	0	0	0	0	0
CPSF1	0	0	0	0	0	0	0	0	0	0	0	0	0	0	0	0	0	0	0	0	1
ADA33	0	0	0	0	0	0	0	0	0	0	0	0	0	0	0	0	0	0	0	0	0
VWF	0	0	0	0	0	0	0	0	0	0	0	0	0	0	0	0	0	0	0	0	0
K1H1	0	0	0	0	0	0	0	0	0	0	0	0	0	0	0	0	0	0	0	0	0
TECTA	0	0	0	0	0	0	0	0	0	0	0	0	0	0	0	0	0	0	0	0	0
LAMA1	0	0	0	0	0	0	0	0	0	0	0	0	0	0	0	0	0	0	0	0	0
R1AB_CVHSA	0	0	0	0	0	0	0	0	0	0	0	0	0	0	0	0	0	0	0	0	0
TRBM	0	0	0	1	0	0	0	0	0	0	0	0	0	0	0	0	0	0	0	0	0
K1H2	0	0	0	0	0	0	0	0	0	0	0	0	0	0	0	0	0	0	0	0	0
FAT1	0	0	0	0	0	0	0	0	0	0	0	0	0	0	0	0	0	0	0	0	0
PKD1	0	0	0	0	0	0	0	0	0	0	0	0	0	0	0	0	0	0	0	0	0
S10A6	0	0	0	0	0	0	0	0	0	0	0	0	0	0	0	0	0	0	0	0	1
ATS1	0	0	0	0	0	0	0	0	0	0	0	0	0	0	0	0	0	0	0	0	0
MEG10	0	0	0	0	0	0	0	0	0	0	0	0	0	0	0	0	0	0	0	0	0
LAMA3	0	0	0	0	0	0	0	0	0	0	0	0	0	0	0	0	0	0	0	0	0
KRA47	0	0	0	0	0	0	0	0	0	0	0	0	0	1	0	0	0	0	0	0	0
KRA46	0	0	0	0	0	0	0	0	0	0	0	0	0	0	0	0	0	0	0	0	0
TEN2	0	0	0	0	0	0	0	0	0	0	0	0	0	0	0	0	0	1	0	0	0
DPOE1	0	0	0	0	0	0	0	0	0	0	0	0	0	0	0	0	0	0	0	0	0
AA3R	0	0	0	0	0	0	0	0	0	0	0	0	0	0	0	0	0	0	0	0	0
FBLN5	0	0	0	0	0	0	0	0	0	0	0	0	0	0	0	0	0	0	0	0	0
KRT35	0	0	0	0	0	0	0	0	0	0	0	0	0	0	0	0	0	0	0	0	0
CD248	0	0	0	0	0	0	0	0	0	0	0	0	0	0	0	0	0	0	0	0	0
ECM29	0	0	0	0	0	0	0	0	0	1	0	0	0	0	0	0	1	0	0	0	0
KRA53	0	0	0	0	0	0	0	0	0	0	0	0	0	0	0	0	0	0	0	0	0
RELN	0	0	0	0	0	0	0	0	0	0	0	0	0	0	0	0	0	0	0	0	0
SCGR3	0	0	0	0	0	0	0	0	0	0	2	0	0	0	0	0	0	0	0	0	0
MOT12	0	0	0	0	0	0	0	0	0	0	0	0	0	0	0	0	0	0	0	0	0
SCGR8	0	0	0	0	0	0	0	0	0	0	0	0	0	0	0	0	0	0	0	0	0
ZN423	0	0	0	0	0	0	0	0	0	0	0	0	0	0	0	0	0	0	0	0	0
OR4C3	0	0	0	0	0	0	0	0	0	0	0	0	0	0	0	0	0	0	0	0	0
KR131	0	0	0	0	0	0	0	0	0	0	0	0	0	0	0	0	0	0	0	0	0
ATL3	0	0	0	0	0	0	0	0	0	0	0	0	0	0	0	0	0	0	0	0	0
SCGR4	0	0	0	0	0	0	0	0	0	0	0	0	0	0	0	0	0	0	0	0	0
S17A9	0	0	0	0	0	0	0	0	0	0	0	0	0	0	0	0	0	0	0	0	0
LAMB2	0	0	0	0	0	0	0	0	0	0	0	0	0	0	0	0	0	0	0	0	0
OR4A8	0	0	0	0	0	0	0	0	0	0	0	0	0	0	0	0	0	0	0	0	0
KR103	0	0	0	0	0	0	0	0	0	0	0	0	0	0	0	0	0	0	0	0	0
S13A4	0	0	0	0	0	0	0	0	0	0	0	0	0	0	0	0	0	0	0	0	0
DNJA2	1	1	0	0	0	0	0	0	0	0	0	0	0	0	0	1	0	0	0	0	0
THADA	0	0	0	0	0	0	1	0	0	0	0	0	0	0	0	0	0	0	0	0	0
AT10D	0	0	1	0	0	0	0	0	0	1	1	0	0	1	0	0	0	0	1	0	0
SCGR5	0	0	0	0	0	0	0	0	0	0	1	0	0	0	0	0	0	0	0	0	0
AN18B	1	0	0	0	0	0	0	0	0	0	1	1	0	0	0	0	0	0	0	0	0
VLDLR	0	0	0	0	0	0	0	0	0	0	0	0	0	0	0	0	0	0	0	0	0
DISC1	0	0	0	0	0	0	0	0	0	0	0	0	0	0	0	0	0	0	0	0	0
AA2AR	0	0	0	0	0	0	0	0	0	0	0	0	0	0	0	0	0	0	0	0	0
SCGR1	0	0	0	0	1	0	0	1	1	0	0	0	0	0	0	0	0	0	0	0	0
SPIT1	0	0	0	0	0	0	0	0	0	0	0	1	0	0	0	1	0	0	0	0	0
NOP9	0	0	0	0	0	0	0	0	0	0	0	0	0	0	0	0	0	0	0	0	0
ALPK2	0	0	0	0	0	0	0	0	0	0	0	0	0	0	0	0	0	0	0	0	0
MDFI	0	0	0	0	0	0	0	0	0	0	0	0	0	0	0	0	0	0	0	0	0
O10A4	0	0	0	0	0	0	0	0	0	0	0	0	0	0	0	0	0	0	0	0	0
ZMYM4	0	0	0	0	0	0	0	0	0	0	0	0	0	0	0	0	0	1	0	0	0
SPAG8	0	0	0	0	0	0	0	0	0	0	0	0	0	0	0	0	0	0	0	0	0
FA12	0	0	0	0	0	0	0	0	0	0	0	0	0	0	0	0	0	0	0	0	0
AMMR1	0	0	0	0	0	0	0	0	0	0	0	0	0	0	0	1	0	0	0	0	0
TR10C	0	0	0	0	0	0	0	0	0	0	0	0	0	0	0	0	0	0	0	0	0
MT1M	0	0	0	0	0	1	0	0	0	0	0	0	0	0	0	0	0	0	1	0	0
O5AR1	0	0	0	0	0	0	0	0	0	0	0	0	0	0	0	0	0	0	0	0	0
BAHD1	0	0	0	0	0	0	0	0	0	0	0	0	0	0	0	0	0	0	0	0	0
STAR9	0	0	0	0	0	0	0	0	0	0	0	0	0	0	0	0	0	0	0	0	0
SPNS3	0	0	0	0	0	0	0	0	0	0	0	0	0	0	0	0	0	0	0	0	0
TENX	0	0	0	0	0	0	0	0	0	0	0	0	0	0	0	0	0	0	0	0	0
OR5V1	0	0	0	0	0	0	0	0	0	0	0	0	0	0	0	0	0	0	0	0	0
OR4C5	0	0	0	0	0	0	0	0	0	0	0	0	0	0	0	0	0	0	0	0	0
OR4CC	0	0	0	0	0	0	0	0	0	0	0	0	0	0	0	0	0	0	0	0	0
OR1K1	0	0	0	0	0	0	0	0	0	0	0	0	0	0	0	0	0	0	0	0	0
SEM5B	0	0	0	0	0	0	0	0	0	0	0	0	0	0	0	0	0	0	0	0	0
FAT4	0	0	0	0	0	1	0	0	0	0	0	0	0	0	0	0	0	0	0	0	0
OR7C1	0	0	0	0	0	0	0	0	0	0	0	0	0	0	0	0	0	0	0	0	0
BORA	0	0	0	0	0	0	0	0	0	0	0	0	0	0	0	0	0	0	0	0	0
SPY4	0	0	0	0	0	0	0	0	0	0	0	0	0	0	0	0	0	0	0	0	0
ATS13	0	0	0	0	0	0	0	0	0	0	0	0	0	0	0	0	0	0	0	0	0
O11H6	0	0	0	0	0	0	0	0	0	0	0	0	0	0	0	0	0	0	0	0	0
BRD1	0	0	0	0	0	0	0	0	0	0	0	0	0	0	0	0	0	0	0	0	0
SREC2	0	0	0	0	0	0	0	0	0	0	0	0	0	0	0	0	0	0	0	0	0
HTRA1	0	0	0	0	0	0	0	1	0	0	0	0	0	0	0	0	0	0	0	0	0
ZN646	0	0	0	0	0	0	0	0	0	0	0	0	0	0	0	0	0	0	0	1	0
NTCP5	0	0	0	0	0	0	0	0	0	0	0	0	0	0	0	0	0	0	0	0	0
ENV_HTL1M	0	0	0	0	0	0	0	0	0	0	0	0	0	0	0	0	0	0	0	0	0
SPRY4	0	0	0	0	0	0	0	0	0	0	0	0	0	0	0	1	0	0	0	0	0
SIK3	0	0	0	0	0	0	0	0	0	0	0	0	0	1	1	0	0	0	0	0	0
TS1R3	0	0	0	0	0	0	0	0	0	0	0	0	0	0	0	0	0	0	0	0	0
OTOP2	0	0	0	0	0	0	0	0	0	0	0	0	0	0	0	0	0	0	0	0	0
OR4K3	0	0	0	0	0	0	0	0	0	0	0	0	0	0	0	0	0	0	0	0	0
PCX2	0	0	0	0	1	0	0	0	0	0	0	0	0	0	0	0	0	0	0	0	0
TNR9	0	0	0	1	0	0	0	0	0	0	0	0	0	0	0	0	0	0	0	0	0
ITSN2	0	0	0	0	0	0	0	1	0	0	0	1	0	0	0	0	0	0	0	0	0
F199X	0	0	0	0	0	0	0	0	0	0	0	0	0	0	0	0	0	0	0	0	0
RET1	0	0	0	0	1	0	0	0	0	0	0	0	0	0	0	0	0	0	0	0	0
CCND2	0	0	0	0	0	0	0	0	0	0	0	0	0	0	0	0	0	0	0	0	0
OR4D1	0	0	0	0	0	0	0	0	0	0	0	0	0	0	0	0	0	0	0	0	0
TAAR8	0	0	0	0	0	0	0	0	0	0	0	0	0	0	0	0	0	0	0	0	0
PK1L3	0	0	1	0	0	0	0	0	0	0	0	0	0	0	0	0	0	0	0	0	0
IL4RA	0	0	0	0	0	0	0	0	0	0	0	0	0	0	0	0	0	0	0	0	0
BRNP2	0	0	0	0	0	0	0	0	0	0	0	0	0	0	0	0	0	0	0	0	0
OR8J2	0	0	0	0	0	0	0	0	0	0	0	0	0	0	0	0	0	0	0	0	0
CSRN1	0	0	0	0	0	0	0	0	0	0	0	0	0	0	0	0	0	0	0	0	0
ZN398	0	0	0	0	0	0	0	0	0	0	0	0	0	0	0	0	0	0	0	0	0
PERT	0	0	0	0	0	0	0	0	0	0	0	0	0	0	0	0	0	0	0	0	0
SDE2	0	0	0	0	0	0	0	0	0	0	0	0	0	0	0	0	0	0	0	0	0
ABCG8	0	0	0	0	0	0	0	0	0	0	0	0	0	0	0	0	0	0	0	0	0
MT1DP	0	0	0	0	0	0	0	0	0	0	1	0	0	0	0	0	0	0	0	0	0
PAR1	0	0	0	0	0	0	0	0	0	0	0	0	0	0	0	0	0	0	0	0	0
ENVT1	0	0	0	0	0	0	1	0	0	0	0	0	0	0	0	0	0	0	0	0	0
M1BL1	0	0	0	0	0	0	0	0	1	0	0	0	0	0	0	0	0	0	0	0	0
MT1L	0	0	1	0	0	0	0	0	0	0	0	0	0	0	0	0	0	0	0	0	0
REQU	0	0	0	0	0	0	0	0	0	0	0	0	0	0	0	0	0	0	0	0	0
ITA6	0	0	0	0	0	0	0	0	0	0	0	0	0	1	0	0	0	0	0	0	0
ZN573	0	0	0	0	0	0	0	0	0	0	0	0	0	0	0	0	0	0	0	0	0
PLPL9	0	0	2	0	0	0	0	0	0	0	0	0	0	0	0	0	0	0	0	0	0

## Sheet: Fig4
	Copy number per cell	Protein quantifications in copy number per cell in All samples (Ghosts RBC) after removal of reverse and contaminating proteins and Long-stored CFSELow_Sample 5 conditions(--) - quantification with the given TCMH.
		Short-stored CFSELow							Long-stored CFSELow							Long-stored CFSEhigh
Protein IDs	Gene names	donor 194	donor 203	donor 1	donor 4	donor 6	donor 8	donor 195	donor 194	donor 203	donor 1	donor 4	donor 6	donor 8	donor 195	donor 194	donor 203	donor 1	donor 4	donor 6	donor 8	donor 195
P51665	PSMD7	NaN	NaN	NaN	NaN	NaN	679.953	NaN	NaN	NaN	NaN	NaN	--	NaN	NaN	3849.78	5997.32	4074.91	4542.22	3768.64	959.961	NaN
Q9UPN7	PPP6R1	NaN	NaN	NaN	NaN	NaN	NaN	NaN	NaN	NaN	NaN	NaN	--	NaN	NaN	1187.98	1070.28	1310.08	871.398	444.003	500.586	NaN
Q16531;Q16531-2	DDB1	NaN	222.25	NaN	NaN	NaN	NaN	NaN	NaN	NaN	NaN	NaN	--	NaN	NaN	407.767	613.136	114.851	500.425	176.757	99.69	NaN
Q92783-2;Q92783;O75886	STAM	5301.57	9190.79	NaN	NaN	NaN	20783	8697.63	NaN	NaN	NaN	NaN	--	NaN	NaN	15010.5	12303.4	18338.5	24684.6	17708	24138.3	44653.4
Q9Y3Q8;Q9Y3Q8-2;Q99576-4;Q99576;Q99576-3	TSC22D4	NaN	1565.37	NaN	NaN	NaN	NaN	NaN	NaN	NaN	NaN	NaN	--	NaN	NaN	3283.4	5301.63	2033.08	2072.94	3519.23	2745.48	3659.52
Q13630	TSTA3	NaN	NaN	NaN	NaN	NaN	NaN	NaN	NaN	NaN	NaN	NaN	--	NaN	NaN	14396.9	43464.6	6794.6	10489.4	13578.4	12798.9	69381.5
P07741;P07741-2	APRT	15449	NaN	NaN	3624.26	NaN	19240.6	6532.71	NaN	NaN	NaN	NaN	--	NaN	NaN	46122.4	82622	8279.09	20877.9	15394.1	65296.3	52144.5
Q04323;Q04323-2	UBXN1	NaN	NaN	NaN	NaN	NaN	NaN	1002.59	NaN	NaN	NaN	NaN	--	NaN	NaN	NaN	14383.2	4126.03	4707.89	5365.35	4451.24	29568.3
Q16881-5;Q16881-2;Q16881-4;Q16881-3;Q16881-6;Q16881;Q16881-7	TXNRD1	NaN	NaN	NaN	NaN	NaN	NaN	NaN	NaN	NaN	NaN	NaN	--	NaN	NaN	1967.87	2490.5	281.309	1323.64	1365	532.048	NaN
P46109	CRKL	NaN	1353.23	NaN	NaN	NaN	NaN	NaN	NaN	NaN	NaN	NaN	--	NaN	NaN	1197.11	NaN	1335.38	1277.08	1361.32	1646.1	3499.48
P13639	EEF2	NaN	NaN	NaN	NaN	NaN	114.208	NaN	NaN	NaN	NaN	NaN	--	NaN	NaN	1296.73	233.734	1379.47	4220.99	1406.76	1135.09	NaN
O00442;O00442-2	RTCA	NaN	NaN	NaN	NaN	NaN	441.773	NaN	NaN	NaN	NaN	NaN	--	NaN	NaN	3888.51	7766.69	5049.24	2905.83	7271.61	1683.09	12167.3
P55010	EIF5	NaN	1303.71	NaN	NaN	433.565	1888.16	1844.34	NaN	NaN	NaN	NaN	--	NaN	NaN	1400.41	4336.76	5949.87	4319.82	6850.1	1668.19	NaN
P25786;P25786-2	PSMA1	8302.05	24467.6	NaN	NaN	NaN	NaN	NaN	NaN	NaN	NaN	NaN	--	NaN	NaN	19558.2	6562.17	2176.33	7315.4	1057.1	332.971	NaN
Q9NQW7;Q9NQW7-3;Q9NQW7-2;Q9NQW7-4	XPNPEP1	NaN	NaN	NaN	NaN	NaN	NaN	NaN	NaN	NaN	NaN	NaN	--	NaN	NaN	2900.49	3537.06	3677.43	874.287	1448.62	1247.8	9773.78
Q9UBQ7;Q9UBQ7-2	GRHPR	NaN	NaN	NaN	NaN	NaN	NaN	NaN	NaN	NaN	NaN	NaN	--	NaN	NaN	NaN	8870.53	6294.44	2188.8	5111.7	4652.12	9838.69
O15067	PFAS	NaN	NaN	NaN	NaN	NaN	NaN	NaN	NaN	NaN	NaN	NaN	--	NaN	NaN	405.72	689.417	1586.41	89.5803	219.653	100.69	2655.9
Q13765;E9PAV3-2;E9PAV3;Q9BZK3	NACA	NaN	NaN	NaN	NaN	NaN	NaN	NaN	NaN	NaN	NaN	NaN	--	NaN	NaN	NaN	7066.75	5424.2	5047.9	6374.31	1992.02	15097.3
Q9UBC2-3;Q9UBC2;Q9UBC2-2;Q9UBC2-4	EPS15L1	NaN	NaN	NaN	NaN	NaN	NaN	NaN	NaN	NaN	NaN	NaN	--	NaN	NaN	504.749	499.892	268.124	515.748	539.108	277.286	981.305
Q9H2H8;Q9H2H8-2	PPIL3	NaN	NaN	682.031	NaN	NaN	NaN	NaN	NaN	NaN	NaN	NaN	--	NaN	NaN	2397.62	3339.43	2539.98	1142.52	2312.47	1984.11	12705.4
Q96GG9	DCUN1D1	5974.58	NaN	NaN	NaN	NaN	1451.87	NaN	NaN	NaN	NaN	NaN	--	NaN	NaN	NaN	2288.66	2969.5	1171.49	1311.58	469.019	6685.59
P42566;P42566-2	EPS15	NaN	292.128	NaN	NaN	NaN	NaN	200.594	NaN	NaN	NaN	NaN	--	NaN	NaN	947.964	699.779	384.034	655.105	596.798	339.427	949.477
P14868;P14868-2	DARS	NaN	NaN	NaN	NaN	NaN	NaN	NaN	NaN	NaN	NaN	NaN	--	NaN	NaN	3039.65	5126.49	5556.35	1664.66	3532.19	610.143	9731.29
P51812;Q9UK32	RPS6KA3	NaN	NaN	NaN	NaN	NaN	440.69	NaN	NaN	NaN	NaN	NaN	--	NaN	NaN	1089.22	1111.62	950.147	1109.48	1423.86	946.093	2367.7
A4D1P6;A4D1P6-2;A4D1P6-3	WDR91	NaN	NaN	NaN	NaN	NaN	NaN	NaN	NaN	NaN	NaN	NaN	--	NaN	NaN	1259.19	1082.06	550.57	543.103	666.45	NaN	1572.84
O60547-2;O60547	GMDS	NaN	NaN	NaN	NaN	NaN	NaN	NaN	NaN	NaN	NaN	NaN	--	NaN	NaN	2875.24	2281.77	1223.67	1453.31	1555.09	1278.74	NaN
Q96IJ6;Q96IJ6-2	GMPPA	NaN	NaN	NaN	NaN	NaN	NaN	NaN	NaN	NaN	NaN	NaN	--	NaN	NaN	3083.61	NaN	2817.97	2141.19	2455.92	1408.89	5253.62
Q9UHD1;Q9UHD1-2	CHORDC1	NaN	NaN	NaN	NaN	NaN	NaN	NaN	NaN	NaN	NaN	NaN	--	NaN	NaN	NaN	1621.97	1663.07	849.285	843.674	698.74	2051.79
P23921	RRM1	NaN	NaN	NaN	NaN	NaN	NaN	NaN	NaN	NaN	NaN	NaN	--	NaN	NaN	2063.4	460.144	347.293	1193.11	768.698	803.569	2235.09
P21980;P21980-2;P21980-3;P49221	TGM2	172.696	NaN	86.0047	78.0116	102.537	67.464	NaN	1448.8	2006.52	2964.77	152.115	--	343.271	3313.18	72554.8	81175.8	67479.2	55795.5	49628.7	27734.2	116634
Q99460;Q99460-2	PSMD1	NaN	2645.37	92.969	71.8093	NaN	766.72	111.682	787.608	669.049	289.18	218.496	--	NaN	NaN	7297.97	7181.93	5268.29	4395.16	5959.9	3219.64	7168.55
P24666;P24666-4;P24666-3	ACP1	NaN	1101.05	3706.91	NaN	NaN	544.715	NaN	4477.33	5498.43	15956.9	NaN	--	NaN	3512.93	72249.6	223769	101195	53477.4	115685	76012.2	143660
Q9Y2V2	CARHSP1	NaN	NaN	5815.56	2870.88	4559.66	2189.01	NaN	NaN	NaN	4021	1873	--	2099.2	NaN	NaN	52170.7	90603.4	53052.8	62807.2	36639.5	NaN
P00568;Q9Y6K8-2;Q9Y6K8-3;Q9Y6K8	AK1	48562.5	13899.2	45515.6	16959.2	24523.7	84372.3	39094.7	18087.9	68068.8	40721.7	9793.57	--	8864.01	30394.2	202536	314256	364309	149666	240577	195442	197336
P46459	NSF	2059.07	722.666	856.811	495.627	590.841	1299.21	680.016	1981.88	1088.19	1583.38	325.431	--	429.336	NaN	9062.92	10871.8	10204.5	8394.78	10682.5	5463.32	11869
O95747;Q9UEW8-2;Q9UEW8	OXSR1	5883.59	2511.64	3780.27	1424.25	3885.73	7618.84	2775.14	7826.59	4747.27	2380.38	961.786	--	1101.87	6633.54	38065.3	39773	30974	21207.9	51036.9	29347.1	45325.1
P35998;P35998-2	PSMC2	1028.5	6259.09	1652.87	36.2616	338.935	1321.29	835.756	3414.38	1765.41	1730.09	357.265	--	174.149	1393.91	20323.2	25886	23978.2	18866	21425.3	10842.6	38064.1
Q9Y265;Q9Y265-2	RUVBL1	1030.81	3345.86	1568.92	310.631	860.912	453.206	762.932	NaN	1191.47	2357.73	325.457	--	403.3	NaN	11161.3	15619.6	9481.62	17254.9	10562.3	10601	19807
Q14166	TTLL12	NaN	NaN	NaN	111.298	NaN	484.404	NaN	NaN	478.495	NaN	98.126	--	77.7479	NaN	5164.09	4650.63	3838.71	4770.91	2679.94	2241.37	5732.5
Q9UQ80;Q9UQ80-2	PA2G4	1576.31	349.299	427.991	NaN	NaN	611.116	490.691	3197.76	579.472	2278.14	NaN	--	NaN	885.772	25564.2	22732.6	48807.4	17198.8	14177.9	13283.3	52653.8
P62195;P62195-2	PSMC5	1724.62	3563.23	131.973	NaN	NaN	454.805	479.789	1725.87	1123.86	672.948	178.25	--	NaN	776.299	8364.69	19156.4	11013.1	9412.23	9794.02	3632.46	19274.4
P62191;P62191-2	PSMC1	NaN	7144.6	1592.8	740.814	501.146	2052.71	658.646	3268.3	2334.94	1645.33	385.736	--	NaN	1599.57	25421.5	22550	21279.3	11565	19324	7140.54	42043.9
O00231;O00231-2	PSMD11	6386.58	12619.1	520.05	266.444	176.034	524.367	2094.76	3334.62	2282.84	980.378	352.196	--	NaN	2407.42	12815.5	31629.3	14529.6	20623	11621.3	8232.47	16430
Q13057;Q13057-2	COASY	NaN	NaN	472.895	133.16	609.956	2366.88	822.364	1069.8	1327.58	785.743	226.753	--	161.446	NaN	4431.59	5017.23	6458.27	5835.03	6201.72	4834.93	2747.09
P43686;P43686-2	PSMC4	NaN	4280.43	188.865	NaN	NaN	291.749	663.766	NaN	1358.48	188.936	110.037	--	NaN	933.705	8743.2	15469.2	8619.8	9781.45	9444.07	3703.31	14864.2
P17858;P17858-2	PFKL	NaN	2048.76	212.715	62.0481	479.34	1182.84	282.321	711.438	1514.31	303.849	152.617	--	178.434	661.507	6128.28	5435.22	3964.88	4683.66	3942.72	1590.18	2250.27
Q15008;Q15008-4;Q15008-3;Q15008-2	PSMD6	1241.47	5897.83	169.303	156.155	NaN	476.328	NaN	1388.04	1200.15	570.242	NaN	--	NaN	1063.9	21054.8	20162.9	8226.67	12064.5	10245.5	2610.26	20544.6
Q00610-2;Q00610;P53675-2;P53675	CLTC	601.999	2206.86	513.702	71.8471	78.8089	494.907	366.646	599.523	497.965	737.587	221.283	--	79.0963	364.9	3286.62	2029	3201.78	2318.26	1611.12	1013.45	4466.96
P63010-3;P63010;P63010-2	AP2B1	1017.15	1257.84	308.223	148.3	386.787	357.614	765.1	523.146	1352.13	538.938	320.551	--	NaN	1296.15	3383.16	3988.14	2976.35	2790.1	2596.11	1791.79	4742.3
Q13200;Q13200-3;Q13200-2	PSMD2	1474.13	2909.92	201.783	56.8684	51.7094	1019.2	1083.44	1395.56	1669.4	542.561	65.9646	--	NaN	1158.34	11731.3	21632.4	11859	9763.12	7278.5	5771.99	19993.9
Q9Y4P8-4;Q9Y4P8	WIPI2	NaN	NaN	NaN	312.208	NaN	820.035	920.02	NaN	795.551	410.731	NaN	--	255.372	NaN	2482.99	4910.6	2921.46	2344.21	2050.5	2030.51	5781.72
P43487-2;P43487	RANBP1	NaN	NaN	NaN	NaN	NaN	NaN	2237.14	NaN	NaN	1674.44	181.509	--	70.0563	NaN	14691.5	49586.4	27171	13912.5	18320.5	NaN	35304.1
P28066	PSMA5	7760.83	27504.6	711.182	816.803	1796.95	4455.74	3603.88	9966.86	3960.86	606.646	907.959	--	236.083	3030.35	55975.5	37575.8	15078.2	23622.7	20549.5	16061.6	22358.6
P63092-3;P63092-2;P63092;P63092-4;Q5JWF2-2;Q5JWF2	GNAS	NaN	2594.81	NaN	1937.55	4056.66	3072.13	1937.57	3213.12	3790.53	4004.28	NaN	--	NaN	NaN	NaN	NaN	1656.36	1469	1654.66	NaN	NaN
Q9Y230;Q9Y230-2	RUVBL2	5260.83	2532.16	998.711	563.157	601.207	2764.25	944.391	4737.98	2353.97	1704.49	169.145	--	423.303	NaN	17528.9	23768.8	9147.59	17655.1	14919.8	11293.2	23265.3
P48556	PSMD8	NaN	1488.88	NaN	NaN	566.894	933.073	NaN	NaN	784.432	NaN	350.223	--	NaN	NaN	5027.33	8166.43	4934.84	8694.51	4088.13	3275.49	NaN
P62333	PSMC6	NaN	6533.63	1734.05	279.721	1506.12	6599.02	2502.79	10315.6	5596.68	3958.75	737.264	--	389.086	5512.31	23532.7	36970.8	34719.7	32782.3	28514.7	18239.1	78012.4
P60891;P60891-2;P21108	PRPS1	2316.38	10094.3	2392.94	NaN	1417.68	5969.27	1950.46	3778.81	6638.03	5509.2	686.228	--	565.892	NaN	8793.13	45010	61847.4	24042.8	28891.4	24277	38549.3
Q13228;Q13228-4;Q13228-2;Q13228-3	SELENBP1	NaN	1248.11	746.666	97.9376	123.041	1038.92	1090.04	1021.21	1072.49	3822.76	22.0715	--	183.137	1939.61	8376.58	32785	44274.7	14469	15604.6	12031.6	36117.2
O43681	ASNA1	8966.33	NaN	NaN	NaN	2713.2	12241.3	7413.48	5782	11276.1	5416.85	526.599	--	381.922	NaN	52700.7	29670.1	46340.6	30741.8	37355.5	36618.9	65329.9
O95782-2;O95782	AP2A1	645.819	1240.56	513.617	204.477	379.531	359.611	1178.85	1108.49	1004.98	722.265	228.315	--	NaN	1258.88	1979.72	3943.22	3023.93	6158.07	4086.79	2860.78	2560.57
Q14C86-4;Q14C86-5;Q14C86-2;Q14C86;Q14C86-6;Q14C86-3	GAPVD1	620.893	269.464	217.212	105.597	42.3974	396.508	167.625	720.726	140.185	367.763	15.1951	--	15.6227	NaN	2509.06	1566.02	4355.42	2773.16	3914.21	1943.17	2390.12
Q5QJ74	TBCEL	NaN	NaN	NaN	159.154	113.612	654.101	1590.02	NaN	NaN	230.917	177.827	--	116.592	NaN	1967.03	9054.41	4531.06	932.307	3362.73	1911.21	13932
Q6ICL3;Q6ICL3-4;Q6ICL3-3;Q6ICL3-2;Q6ICL3-5;Q6ICL3-6	TANGO2	NaN	NaN	3245.04	NaN	1087.08	3169.05	NaN	NaN	1756.78	2340.24	684.108	--	616.696	NaN	NaN	11964	9424.3	4961.95	4993.27	4325.53	8746.85
Q9H4A3-7;Q9H4A3-2;Q9H4A3-6;Q9H4A3-5;Q9H4A3;Q9H4A3-4;Q96J92;Q96J92-3;Q96J92-2;Q9BYP7-2;Q9BYP7;Q9Y3S1-3;Q9BYP7-4;Q9Y3S1-2;Q9Y3S1-4;Q9Y3S1;Q9BYP7-3	WNK1	127.563	NaN	NaN	NaN	NaN	42.6149	NaN	NaN	78.9121	30.5247	NaN	--	NaN	NaN	691.257	580.114	1088.41	523.939	1610.87	374.203	351.67
P00918;CON__crap_thegpm|Carbonic_anhydrase_2|Bos_taurus|P00921|Uniprot	CA2	NaN	19810.1	3436.64	1832.79	3885.97	2169.94	NaN	NaN	4129.91	207.541	216.071	--	629.355	4234.38	24677.7	386147	32269.7	16149.1	16849.1	11610.8	43387.2
P17980	PSMC3	15997.7	12705.1	2442.92	1234.19	1504.62	5163.38	4315.24	14634.5	8633.28	3839.8	814.964	--	566.325	4973.85	58384.6	46223.6	27871.6	30520.9	31581	15707.6	92065
P31948;P31948-2;P31948-3	STIP1	142.391	400.899	290.91	74.9205	32.3181	134.489	365.575	469.278	461.575	1097.8	134.206	--	26.1225	291.515	3914.97	7223.38	14892.1	2183.32	2926.15	1098.58	2768.09
O14744;O14744-5;O14744-2;O14744-3;O14744-4	PRMT5	2997.79	NaN	NaN	NaN	NaN	643.793	NaN	NaN	590.798	571.754	67.5674	--	NaN	NaN	4465.85	2248.57	4208.3	3212.05	2320.08	2160.03	4929.75
Q8IUI8	CRLF3	NaN	NaN	254.576	NaN	NaN	895.019	408.67	804.981	1018.46	735.027	NaN	--	98.9658	NaN	5639.53	9647.14	4379.42	2998.27	3576.32	2532.19	10010.4
P50991;P50991-2	CCT4	1436.43	9496.45	2798.03	795.609	1787.66	6420.77	2203.13	4597.92	5592.77	3510.63	972.266	--	517.404	NaN	15342.5	21002.8	14465.2	12290.1	9699.38	9959.34	21644.9
O43242;O43242-2	PSMD3	10830.7	21651	335.717	NaN	596.952	2910.07	3408.78	20145.6	1070.14	3239.84	331.604	--	267.796	6230.2	68138.5	74647.1	32674.8	35312.8	24735.7	10581.2	47318.5
P49368;P49368-2	CCT3	332.436	4730.91	1292.64	568.249	566.249	4540.42	1633.56	6355.68	3524.67	4218.87	553.234	--	244.833	1003.14	19750	13741.4	14048.5	15658.5	7745.55	8202.77	15073.3
P25325-2	MPST	NaN	NaN	1712.77	NaN	628.593	1768.12	1428.49	NaN	2851.61	2272.73	NaN	--	1075.81	NaN	5945.77	28698.3	13959.1	7101.09	12800.6	7048.66	16504.7
Q8WW22-2;Q8WW22;Q8WW22-3	DNAJA4	NaN	NaN	NaN	NaN	NaN	1767.02	NaN	NaN	NaN	990.943	NaN	--	426.306	NaN	2815.41	6444.68	1976.6	2881.28	3694.73	3038.8	3138.51
Q86UX7-2;Q86UX7	FERMT3	2459.71	NaN	666.698	497.645	226.464	1744.14	1203.9	1512.17	803.151	1204.07	169.409	--	191.765	3713.32	4120.17	8407.75	7479.12	3835.8	5637.61	3534.44	16227.4
P13489	RNH1	13297.2	2510.21	11159.4	1878.34	3841.87	17040.8	14144.4	11736.9	14418.1	11025.8	1272.42	--	1657.33	13107.3	24662.7	70053.3	70381.9	22019.9	49556.4	28357.6	97013.8
Q9P2R3;Q9P2R3-4;Q9P2R3-2	ANKFY1	NaN	238.174	NaN	NaN	NaN	273.856	NaN	NaN	150.994	163.653	40.7404	--	NaN	NaN	1249.45	649.587	1911.14	600.016	480.739	358.597	1178.17
P62937;P62937-2;Q9Y536;P0DN37;P0DN26;A0A0B4J2A2;A0A075B767;A0A075B759;F5H284	PPIA	6502.89	30787.8	26962.3	2422.31	7820.09	14718.1	83312.4	23020.8	72157.8	18848.8	9864.35	--	4913.39	34811	91880.7	332444	208988	45904.8	86138.8	69017.3	218879
Q8N3D4	EHBP1L1	NaN	111.844	NaN	NaN	NaN	NaN	NaN	NaN	90.7344	NaN	NaN	--	25.8173	NaN	418.84	657.127	397.982	193.181	515.964	206.859	474.915
P40227;P40227-2	CCT6A	4786.01	6030.14	1556.35	717.052	1369.14	4370.27	1900.58	1156.36	4178.01	3252.71	667.863	--	218.475	6631.99	21382.3	15781.9	11476.2	8273.39	9134.2	7401.63	13577.4
Q9UNM6;Q9UNM6-2	PSMD13	817.507	2912.2	723.703	NaN	NaN	419.354	NaN	4159.85	637.304	578.916	NaN	--	NaN	1806.68	7002.1	6199.88	15832	15817.9	6579.45	4201.96	5774.28
P00390-2;P00390;P00390-3;P00390-4;P00390-5	GSR	NaN	NaN	801.681	NaN	NaN	296.753	NaN	NaN	300.624	925.607	210.022	--	NaN	NaN	744.729	5738.28	2969.81	4064.39	4355.14	3838.06	3798.69
P48643;P48643-2	CCT5	NaN	5754.83	2928.38	85.0512	1342.35	5430.16	2660.42	8767.18	3132.52	3153.77	240.198	--	411.079	4431.43	23537.1	21015.9	22142.4	19412.7	12900.2	6663.52	20506.5
Q14974;Q14974-2	KPNB1	730.98	1527.55	1202.62	86.4905	902.794	3588.19	951.87	873.756	2859.66	1290.62	168.359	--	179.637	2074.84	4604.13	9186.84	6339.92	4069.61	4966.03	2483.11	7667.23
Q9H479	FN3K	NaN	3756.65	2772.02	1652.51	5523.68	7300.88	3721.83	7336.48	7555.93	8444.14	1681.18	--	1216.03	NaN	22815	29086.3	13549	25257.6	13117.8	10441.9	23547.2
P09105	HBQ1	NaN	NaN	4630.83	3242.03	1464.4	5833.98	NaN	NaN	11263.6	3715.87	906.378	--	NaN	NaN	33906.3	41298.5	21173.4	14982.5	31679.3	18691.8	31987.2
O95373	IPO7	NaN	972.803	841.962	176.701	689.184	1310.56	1284.07	NaN	1158.93	978.72	216.224	--	89.0567	1384.12	5403.22	4211.06	6540.14	1854.74	2929.44	1710.88	9718.57
Q93008-1;Q93008	USP9X	491.529	545.373	NaN	70.5807	95.1488	297.796	201.257	338.025	142.506	192.338	51.0911	--	NaN	NaN	940.556	1329.82	1322.13	748.531	590.251	243.799	1593.72
P31939-2;P31939	ATIC	383.386	NaN	188.002	NaN	102.722	107.095	NaN	NaN	628.556	95.0591	NaN	--	156.991	NaN	13115.1	20616.2	1802.97	2580.85	2285.87	1208.83	11839.7
O95352;O95352-3;O95352-2	ATG7	NaN	NaN	770.892	NaN	NaN	866.525	NaN	NaN	390.669	228.81	NaN	--	NaN	NaN	1352.67	2144.38	3556.31	709.577	1620.61	1355.5	2659.41
P34932;P34932-2	HSPA4	NaN	1437.26	90.9323	42.7017	51.4529	82.5205	196.32	241.091	349.538	176.352	NaN	--	7.51031	NaN	2320.05	4432.17	1515.82	1152.72	847.88	863.459	4430.53
O00232;O00232-2	PSMD12	NaN	4656.96	205.973	91.9095	569.112	1626.17	707.172	2564.3	1135.85	374.219	37.9635	--	NaN	976.803	9271.8	13274.2	4212.18	7458.79	4671.02	2196.39	21132.1
Q5T4S7-3;Q5T4S7;Q5T4S7-2;Q5T4S7-4;Q5T4S7-5;Q5T4S7-6	UBR4	185.809	490.991	17.6935	NaN	9.08442	79.9063	76.0757	216.435	127.412	22.3981	4.86688	--	5.67204	181.708	555.489	631.946	591.15	564.731	542.271	142.578	492.642
Q9C0C9	UBE2O	1237.1	654.384	239.275	171.98	410.604	925.34	781.96	1130.88	1252.78	195.411	147.747	--	50.8784	495.917	2442.46	2689.7	2505.4	2844.7	1615.11	722.691	2773.38
P50990;P50990-2;P50990-3	CCT8	4041	9664.83	2875.51	773.948	1637.65	7267.09	1817.84	10257.4	4910.47	3505.22	367.352	--	403.012	7574.25	20961.1	28515.5	20296.4	25630.4	11818.2	9661.3	29991.9
P49189;P49189-3;P49189-2	ALDH9A1	NaN	NaN	NaN	NaN	303.426	NaN	NaN	NaN	NaN	851.68	NaN	--	104.11	NaN	3776.44	3878.88	5093.94	1754.3	3900.03	NaN	7145.29
Q15365	PCBP1	1496.4	NaN	1183.32	714.507	655.103	3103.01	2705.24	2704.19	NaN	1861.2	787.207	--	NaN	4811.17	5560.15	5412.71	11453.9	18045.8	7185.85	5055.58	8092.86
P60842;P60842-2	EIF4A1	18638.8	3198.01	5211.08	2121.63	1899.4	9501.07	5142.63	11556.7	9001.21	4532.22	915.448	--	372.05	5189.46	25156	27332.1	20175	20136.8	13992.3	9790.32	25030
Q99733;Q99733-2	NAP1L4	2793.18	2020.36	372.712	NaN	551.099	654.356	3457.49	2804.24	2459.26	906.865	219.856	--	149.541	872.8	9591.88	14343.9	2008.22	10575.5	3232.96	1763.86	8141.71
O00233;O00233-2;O00233-3	PSMD9	15283.5	6497.21	954.026	941.888	NaN	NaN	NaN	8744.08	6803.22	5917.63	NaN	--	395.332	NaN	31963.4	59593.5	19939.7	23337	24048.3	15049.3	93567.1
P30041	PRDX6	6450.33	19041.4	36798.6	2710.39	5334.33	10411.3	11160.1	14566.8	18268.9	23623.1	1713.36	--	3359.24	7422.84	24407.7	228990	38389.8	26882.7	45778.9	27897.7	39569.6
Q96CW1-2;Q96CW1	AP2M1	NaN	NaN	NaN	988.087	723.885	1179.93	NaN	NaN	NaN	1179.65	681.326	--	616.722	NaN	NaN	NaN	2081.72	2795.41	2617.8	NaN	NaN
P25685;P25685-2	DNAJB1	3398.26	1800.02	635.95	1714	1876.99	3726.27	2903.33	2488.89	3490.32	1438.69	709.94	--	874.105	2535.96	7441.71	4490.12	4821.56	2209.23	4832.5	3213.31	12012.8
P69891	HBG1	75258.1	47840.5	28421.7	41984.9	8369.3	11307.7	9419.06	18715.5	42158.6	20698	16737.5	--	2205.99	25275	82282.3	698101	42832	177205	31899.4	60371.2	200050
Q00577	PURA	NaN	2641.89	NaN	163.238	NaN	1961.49	NaN	NaN	NaN	2478.94	509.238	--	NaN	3704.88	5017.28	5411.45	8226.11	7998.5	9697.81	5864.42	13956.7
P00338;P00338-3;P00338-4;P00338-5;P00338-2;Q6ZMR3;P07864	LDHA	NaN	1816.32	2723.78	NaN	1097.69	820.894	1193.52	NaN	NaN	754.668	NaN	--	175.578	NaN	2473.56	9170.5	3480.4	3160.36	1553.49	NaN	5356.28
Q96NA2;Q96NA2-2	RILP	NaN	NaN	NaN	260.873	NaN	1081.33	970.328	NaN	982.54	539.155	NaN	--	NaN	NaN	3709.35	5932.15	1968.21	3036.48	2225.45	2022.14	NaN
P22314-2;P22314	UBA1	1376.94	976.265	504.788	140.105	272.645	2027.38	1080.79	956.951	1645.23	424.078	166.179	--	113.444	1727.11	2335.09	9874.71	3191.26	1549.08	2122.58	1329.92	7674.93
O43396	TXNL1	8470.67	1516.05	NaN	746.656	NaN	1482.62	4297.58	4351.06	6323.12	1991.12	NaN	--	333.959	6881.01	13258.6	27926.1	20361.3	14854.1	12316.8	5021.06	23765.6
P11586	MTHFD1	5577.29	801.402	897.557	304.145	260.26	1357.06	1572.37	1949.08	742.816	1053.91	45.2421	--	108.731	1250.44	10176.9	1600.78	5329.15	1708.86	3904.95	2348.01	3816.43
P78417;P78417-3;P78417-2	GSTO1	NaN	NaN	440.738	NaN	105.647	707.54	290.027	NaN	NaN	1542.29	NaN	--	31.3177	NaN	13450.8	66117.8	77719.2	15748.8	12382	2160.96	67862
P50570-5;P50570;P50570-2;Q05193-5;Q05193-3;Q05193-2;Q05193	DNM2	1406.07	1060.57	1297.18	650.068	1555.81	2704.29	1829.94	2140.69	1578.91	2352.35	335.351	--	314.029	3273.47	4109.23	4154.54	3391.36	3129.39	7209.67	3188.74	7394.28
P30043	BLVRB	121735	77736.3	51898.8	35825.1	51633.5	82666.3	107128	120085	94825.7	49211.4	25159	--	28612.4	114901	145870	695762	68095.8	227122	250252	150926	236422
O00410;O00410-3;O00410-2	IPO5	NaN	612.786	201.996	159.176	331.65	886.691	263.945	244.014	1304.66	444.07	67.7856	--	36.4833	418.244	1147.08	2867.38	2687.98	627.972	1733.58	516.154	1343.74
P17987	TCP1	3089.56	4241.32	490.281	166.545	638.416	3924.02	1285.45	2738.29	3328.43	2518.07	113.596	--	134.015	4110.08	13065.3	16804.1	6977.75	5941.81	4460.5	4895.85	13576.4
Q9BSL1	UBAC1	4803.11	7321.9	2369.3	236.478	875.122	3045.25	5725.31	9145.12	7369.05	1843.69	294.142	--	92.9418	6921.42	21319.5	47414.7	15093.6	11758.6	15312.6	6558.26	27803.6
P30154;P30154-4;P30154-2;P30154-3;P30154-5	PPP2R1B	4046.65	NaN	NaN	NaN	NaN	614.814	NaN	2325.33	701.205	456.993	129.972	--	NaN	NaN	3713.8	2811.83	3110.04	2318.45	1192.62	2051.36	4454.16
Q16775;Q16775-2;Q16775-3	HAGH	NaN	1437.51	NaN	1394.96	NaN	NaN	NaN	NaN	776.319	NaN	746.581	--	NaN	4338.84	5503.02	13351.1	30340.4	NaN	5827.63	4846.68	11127.3
Q16401;Q16401-2	PSMD5	9609.94	3147.79	1413.45	397.047	700.091	1914.11	4426.54	NaN	3128.01	1515.97	172.38	--	145.022	11690.8	23351.4	14413.5	9850.56	5363.25	7189.55	6350.72	44784.3
P63241;P63241-2;Q6IS14;Q9GZV4	EIF5A;EIF5AL1	11915.5	46988.5	4873.99	1814.95	5106.92	9821.88	21364.8	16930.9	16473.2	10003.3	3485.4	--	2650.76	35809.3	51832.3	96789	20357	36712.2	32161.1	17674.1	130547
P00558;P00558-2	PGK1	NaN	44.4537	215.897	17.1844	64.0061	NaN	13.2745	NaN	186.539	29.639	36.5341	--	21.9183	102.138	68.0578	23669.6	12375.9	95.2938	3153.73	864.821	2496.86
P46734-2	MAP2K3	NaN	NaN	NaN	NaN	NaN	267.594	NaN	NaN	1387.71	535.687	NaN	--	NaN	NaN	2210.09	3938.56	2545.15	10427.1	4813.69	2515.9	5246.44
P41091;Q2VIR3;Q2VIR3-2	EIF2S3;EIF2S3L	NaN	688.343	NaN	NaN	NaN	325.225	NaN	1625.4	NaN	277.084	135.801	--	NaN	NaN	3387.89	3290.72	3484.96	2350.06	1367.38	820.693	3631.05
Q5XPI4;Q5XPI4-2	RNF123	1144.15	457.16	467.752	595.034	669.205	2028.82	846.962	1476.76	783.385	874.237	178.703	--	112.28	1541.25	1699.58	2091.02	3539.81	1578.87	2500.95	1119.66	3462.41
Q9NTK5;Q9NTK5-3;Q9NTK5-2	OLA1	14143.3	3039.57	4354.72	880.071	2487.03	5350.89	7924.16	6205.12	13512.1	2676.84	890.761	--	314.042	8167.4	21571.1	47341.9	14293.5	11792.2	11252.7	6070.82	52214.5
P29401;P29401-2	TKT	NaN	NaN	1028.94	NaN	99.3879	57.8175	220.825	NaN	260.377	584.579	32.7793	--	60.8177	129.159	460.249	2039.59	1210.96	512.741	319.251	263.98	1325.37
P68104;Q5VTE0;P68104-2;Q05639	EEF1A1;EEF1A1P5;EEF1A2	NaN	NaN	3192.94	1061.52	250.769	904.404	699.815	NaN	525.674	2096.05	559.835	--	208.64	1942.83	1802.43	2992.53	2421.75	23570.2	5896.26	7332.67	1344.28
P48729;P48729-3;P48729-2;Q8N752	CSNK1A1;CSNK1A1L	NaN	1148.63	1708.49	652.962	1200.03	2232.77	1453.08	3465.26	NaN	1786.03	348.31	--	355.555	NaN	NaN	4557.9	6353.8	3191.44	5941.69	3382.69	2637.54
P23528;Q9Y281-3	CFL1	12285.1	56533.8	22552.4	9196.07	8522.4	13529.2	32845.3	54164.3	56721.8	22821.1	4694.43	--	7564.25	55935.3	78877.7	190408	194666	35441.2	59821.6	47929.5	319403
P69905	HBA1	188443	1571450	1387620	624240	1054060	1316130	285127	50298.1	394556	968387	931258	--	364075	19754.2	423071	39737800	1472920	1435670	1738150	974492	4571700
P78371;P78371-2	CCT2	13604	18470.4	1990.11	538.991	551.22	5568.42	4658.47	15547.8	9306.5	4121.4	214.372	--	282.668	13264.2	40160.7	34441.6	17091.7	19621.7	11247.3	10456.1	36327.4
P54578;P54578-2;P54578-3	USP14	14875.8	5406.62	7075.85	3746.27	3249.13	18540.6	14991.5	18911.5	12517.2	7042.97	2110.24	--	873.583	18696.9	27020.1	47408.3	51821.6	9968.33	20566.2	12619.8	52868.5
P68871	HBB	2198810	5546450	9119630	2859760	4928330	9516050	2914860	4258240	2914230	6881620	3959500	--	2093390	964554	2892880	62635500	8574650	7933350	8658050	6138690	14063900
P04899;P04899-6;P04899-3;P04899-5;P04899-2;P04899-4;P63096;P63096-2;P09471-2;P11488;P09471;P19087;A8MTJ3;P38405-3;P38405;P38405-2	GNAI2;GNAI1	4308.8	2462.17	NaN	NaN	1875.6	NaN	2712.88	6213.7	4190.25	NaN	NaN	--	NaN	3753.86	3228.85	3291.85	1470.46	1979.36	1533.08	NaN	3057.18
P48506	GCLC	NaN	466.011	1017.87	139.864	224.997	227.267	365.328	NaN	664.413	400.52	40.1911	--	38.4903	749.449	490.14	4025.67	1847.92	1344.23	1637.33	255.466	1854.1
P48507;P48507-2	GCLM	12611.4	5254.23	6946.94	NaN	6237.56	18137	16343	14014.1	31416.6	12518	NaN	--	2479.73	11971.9	19603	89203.7	70204.4	67692.6	15825.5	19131.3	41900.3
Q8WUM4;Q8WUM4-2;Q8WUM4-3	PDCD6IP	3031.8	361.764	1462.29	374.267	1045.08	2972.28	2799.51	4302.21	2906.44	1854.31	378.098	--	258.545	2809.09	4611.27	7952.49	5891.17	4418.61	2972.39	2051.5	11371.4
Q08211;Q08211-2	DHX9	462.138	217.16	90.1389	84.0967	59.1818	128.235	NaN	623.519	242.123	83.0751	NaN	--	NaN	377.27	525.048	884.06	672.65	510.232	637.96	466.554	1340.35
Q16774;Q16774-2;Q16774-3	GUK1	NaN	NaN	NaN	NaN	357.237	NaN	2339.53	NaN	3835.4	833.587	NaN	--	NaN	NaN	13584.4	14699.7	10029.9	3995.81	5459.82	6078.68	32805.3
P68363;P68363-2;Q71U36-2;Q71U36;Q9BQE3;P0DPH7-2;P0DPH8;P0DPH7;Q6PEY2;Q9NY65-2;Q9NY65;A6NHL2-2;A6NHL2	TUBA1B;TUBA1A;TUBA1C;TUBA3E	8846.27	5642.53	1561.6	309.05	2205.16	1649.51	4776.99	5774.66	3845.82	1214.16	554.824	--	203.217	7606.9	7176.78	5485.26	5114.86	2992.37	28442.3	12344.2	8261.59
P55036	PSMD4	NaN	5872.37	NaN	NaN	260.238	NaN	NaN	2381.15	696.457	724.409	NaN	--	NaN	NaN	2345.88	13913.1	3906.31	2436.97	4100.27	1689.93	9260.96
Q9H0U4	RAB1B	NaN	2178.93	3212.17	NaN	NaN	NaN	4240.27	3407.72	3092.93	876.529	739.886	--	436.834	NaN	NaN	16605.9	3428.6	1660.9	5315.28	NaN	19213.8
P0DMV8;P0DMV9;P0DMV8-2	HSPA1A;HSPA1B	10253.8	9112.16	3592.38	1582.69	2304.54	5259.61	5120.37	12233.3	10543	4394.87	2192.79	--	1733.1	12652	21196.6	50446.3	11960.4	15432.3	7544.43	6985.56	37032.4
P07237	P4HB	NaN	3603.39	1256.32	1988.78	1804.83	1963.48	4827.18	7135.2	3346.09	2302.44	1471.78	--	1237.87	8969.81	1873.29	1946.02	466.269	583.718	1059.49	583.42	2998.12
P00915	CA1	13252.1	88229.7	13751.3	3464.46	7330.71	8752.44	15567.9	6097.47	18976.5	10888.1	2666.36	--	3842.79	22914	18127.7	1040810	22292.3	22542	25134.2	16121.8	111494
P36959;Q9P0U4;Q9P0U4-2	GMPR	NaN	NaN	NaN	NaN	905.281	1543.72	NaN	NaN	NaN	1148.67	NaN	--	297.718	NaN	NaN	6140.46	5151.16	NaN	4576.59	1721.65	NaN
P07203;P07203-2	GPX1	NaN	10365.7	NaN	1919.9	1731.75	4773.8	854.167	1798.43	9559.38	9160.91	1394.96	--	NaN	1418.07	2748.92	25150.4	15323	14869.3	9642.6	6619.51	41360.6
P10599;P10599-2	TXN	44850.3	39917.4	43285.9	14652.7	NaN	NaN	19689.2	35862.7	24920.3	50037.9	2243.09	--	10400.3	40974.1	19267.3	97883.5	90840.8	91964.8	60769.3	59906.9	69639
P07437	TUBB	NaN	NaN	NaN	NaN	NaN	NaN	NaN	NaN	NaN	283.355	137.917	--	NaN	NaN	NaN	NaN	511.788	NaN	639.184	538.387	NaN
P53396;P53396-2;P53396-3	ACLY	4973.05	4949.41	1467.73	499.745	943.826	2424.1	2808.53	3535.17	6025.81	2065.83	358.594	--	320.268	4802.29	7258.99	10377.2	5928	4610.77	4844.79	2554.45	13472.4
P62826	RAN	482296	49038.2	197861	70829.1	89342	337440	148921	267423	172003	152190	32478.9	--	13436.3	267157	278461	309250	218120	328579	394920	249585	356254
O15247	CLIC2	NaN	NaN	NaN	NaN	NaN	NaN	NaN	NaN	1493.68	488.242	NaN	--	NaN	NaN	3872.85	4295.75	2541.33	2329.59	1427.07	2306.36	8986.21
P25686;P25686-2;Q8NHS0;O75190-2;O75190-4;O75190-3;O75190	DNAJB2	2336.85	NaN	1084.6	611.764	888.525	336.308	NaN	2879.59	NaN	838.165	NaN	--	NaN	NaN	5967.66	8625.9	1657.29	12544.3	7397.25	6514.94	11025.9
P52209-2;P52209	PGD	1264.47	NaN	868.446	146.491	501.896	225.284	1990.5	1299.52	3160.84	1081.63	92.947	--	126.896	NaN	3164.89	35136.5	15726.8	1905.02	2568.29	424.103	23537.6
Q9NT62;Q9NT62-2	ATG3	12501.4	3606.64	3512.51	NaN	1598.77	4143.12	5925.38	6147.14	6229.56	3782.6	608.313	--	582.672	10007	13133.5	17456.4	12916.2	3498.54	8243.32	6337.53	15796.7
Q92905	COPS5	3487.69	2264.82	NaN	NaN	NaN	NaN	1364	NaN	1221.18	NaN	NaN	--	337.478	NaN	2367.63	5000.01	2051.68	NaN	2786.94	NaN	NaN
P55072	VCP	4026.14	15985.1	1147.34	310.257	611.887	2575.69	2893.64	4393.38	2076.03	1368.25	326.223	--	106.257	6150	19786	10648.3	3043.57	6462.91	3483.39	1665.37	9654.33
P30040;P30040-2	ERP29	4450.89	1522.82	1605.64	752.896	1394.73	NaN	NaN	4397.4	NaN	1990.36	NaN	--	NaN	2404.56	1212.71	NaN	NaN	227.214	584.744	NaN	NaN
Q9H4M9;Q9NZN3-2;Q9NZN4	EHD1	NaN	443.195	NaN	NaN	228.027	587.861	1054.49	NaN	1437.31	NaN	151.029	--	45.377	2258.48	1791.31	4283.13	2518.2	1574.64	876.412	2117.1	4007.23
P27348	YWHAQ	8915.76	4230.16	3634.54	NaN	NaN	NaN	3305.43	NaN	NaN	NaN	NaN	--	127.805	4819.79	16726.8	9278.73	5024.36	8917.67	9011.61	2137.64	17833.1
P29144	TPP2	392.752	1149.28	25.7297	NaN	38.8783	NaN	45.0497	483.357	128.638	93.7	239.395	--	NaN	NaN	1682.24	741.967	1456.75	594.69	483.738	111.738	1382.96
Q562E7;Q562E7-4;Q562E7-3;Q562E7-2;Q562E7-6;Q562E7-5	WDR81	NaN	219.853	NaN	NaN	NaN	NaN	NaN	275.366	NaN	41.7167	NaN	--	NaN	NaN	356.74	392.133	389.216	678.731	265.348	214.895	309.464
Q9NPQ8;Q9NPQ8-3;Q9NPQ8-4;Q9NPQ8-2;Q9NVN3-4;Q9NVN3-3;Q9NVN3;Q9NVN3-1	RIC8A	NaN	NaN	440.459	NaN	312.596	752.002	NaN	2418.69	1844.51	756.594	NaN	--	113.511	NaN	4621.6	7052.88	4981.9	1063.36	2373.89	1703.34	7639.06
P07738	BPGM	484.299	137.63	97.9599	NaN	189.906	1404.81	323.311	NaN	1107.29	1449.18	104.066	--	NaN	NaN	1794.67	23067.7	4098.65	2578.52	5649.18	1012.01	2479.17
P04040	CAT	4720.55	52688.1	811.552	392.709	819.82	158.994	1568.14	5246.84	1512.78	2561.95	25.5189	--	716.809	3661	19021.9	151880	3332.73	9803.91	1796.15	1841.48	19138.8
O14818;O14818-2;O14818-4;Q8TAA3-2;Q8TAA3-5;Q8TAA3	PSMA7	13299.2	39865.6	2298.33	NaN	1627.58	5319.53	3094.4	12707.8	4514.25	1798.34	NaN	--	388.733	NaN	47034.1	20784.8	11630.3	10393.3	4952.34	4674.48	10940.3
P05198	EIF2S1	NaN	NaN	NaN	NaN	438.826	565.226	NaN	3035.86	NaN	430.888	NaN	--	NaN	NaN	6936.1	6667.17	8586.8	3039.98	2679.55	2207.77	5233.29
P45974-2;P45974	USP5	7669.81	1802.35	2406.82	806.139	2064.08	6605.88	4820.8	7083.18	5588.08	2936.98	549.601	--	174.555	6242.36	8784.93	17280.2	9487	3223.57	6958.66	3867.3	12053.5
Q5VVQ6	YOD1	7378.23	5849.62	8135.89	NaN	2049.04	8953.39	7580.12	9911.33	12477.6	8523.93	1260.85	--	NaN	11603.6	13646.6	19567.4	33765.5	9566.23	17671.1	9833.43	23021.9
Q9GZP4-2;Q9GZP4	PITHD1	NaN	7273.57	NaN	NaN	NaN	2290.66	4612.54	NaN	6205.73	1859.32	NaN	--	483.401	5427.37	12461	37134	9170.19	6065.21	5351.81	3841.09	4825.03
P06730;P06730-2;P06730-3	EIF4E	NaN	NaN	NaN	676.031	NaN	2650.99	NaN	NaN	1173.92	NaN	485.592	--	NaN	NaN	3582.68	5788.61	1123.62	3207.75	2129.67	1325.1	NaN
Q99832;Q99832-3;Q99832-4;Q99832-2	CCT7	1369.69	9684.57	2425.92	868.01	1133.4	4788.58	1898.53	10762.9	4838.56	2881.49	NaN	--	819.465	6118.4	16228.4	19495.2	9817.03	11820.1	5303.43	3059.32	19114.5
P13667	PDIA4	NaN	NaN	NaN	274.953	335.841	NaN	NaN	575.397	NaN	192.656	193.76	--	NaN	681.956	NaN	NaN	NaN	87.0431	NaN	103.728	NaN
O60256;O60256-3;O60256-4;O60256-2	PRPSAP2	1434.58	4570.14	281.258	460.4	755.097	847.006	2523.24	NaN	1880.68	793.352	NaN	--	134.024	NaN	5274.43	3523.74	2477.43	1479.09	975.453	934.6	3548.81
Q9UIA9	XPO7	1598.61	348.363	413.624	80.7209	181.54	375.699	713.611	2051.83	1317.06	378.375	47.208	--	24.6273	807.951	1864.26	4014.21	2654.8	791.625	842.632	338.131	4086.91
Q9ULP9-2;Q9ULP9	TBC1D24	3844.43	1279.97	833.167	609.371	1776.21	775.841	1405.06	1788.26	2484.54	1413.94	NaN	--	479.468	2882.34	4786.13	4399.59	3739.69	1942.6	2500.81	1409.09	9361.22
Q9Y4E8;Q9Y4E8-2;Q9Y4E8-3;Q9Y4E8-4	USP15	2696.99	3063.94	480.864	298.864	321.092	776.588	1521.69	2405.78	1473.46	840.084	NaN	--	28.9729	341.687	5603.86	7823.62	3788.98	2301.27	1547.05	243.678	7842.88
Q13098-5;Q13098;Q13098-7;Q13098-6	GPS1	NaN	1336.66	1409.96	NaN	NaN	NaN	2025.53	NaN	2258.85	1444.45	NaN	--	NaN	1431.37	3274.02	3869.03	1925.64	NaN	NaN	NaN	2391.56
P62258;P62258-2	YWHAE	13446.3	26506.2	9022.05	2507.88	8711.93	4578.21	21294.5	10074.6	18265.7	13419	3609.92	--	3415.8	34296.2	32823.7	43491.5	19103.2	18059.1	13477.6	10632.1	44101.8
Q5TDH0;Q5TDH0-3;Q5TDH0-2;Q8WTU0	DDI2	14813	2955.86	10122	2287.53	5578.09	6471.63	13645.8	11742.6	13576.4	7979.94	1926.06	--	2503.11	17718.9	11485.8	25415.5	22784.8	15082.9	6978	10040.8	29646.9
P30153	PPP2R1A	7876.56	706.535	4928.21	797.01	3409.62	12120.3	5211.47	3237.84	5306.63	3611.8	287.651	--	301	1540.28	4136.83	15591.7	8896.97	3820.44	4584.9	1065.3	3310.11
Q92539	LPIN2	NaN	499.621	NaN	NaN	NaN	NaN	267.523	1152.03	386.915	NaN	NaN	--	NaN	NaN	3733.11	3858.81	1248.55	834.932	1767.53	1298.02	5028.33
P60900;P60900-2;P60900-3	PSMA6	NaN	6639.38	1948.73	NaN	NaN	670.217	NaN	NaN	767.155	NaN	NaN	--	126.037	NaN	NaN	13120.4	359.942	3556.1	NaN	5887.56	10450.7
P02768;P02768-2;P02768-3	ALB	35198.2	20547.7	3353.5	5040.93	1542.26	3581.81	4265.74	NaN	5717.26	3376.47	3285.74	--	1752.45	4446.42	2129.1	2965.76	6933.07	12579.4	15240.7	9460.64	18180.5
P20340-2;P20340;P20340-4;P20340-3;Q14964	RAB6A	69817.7	20300.2	19122.4	11713	10543.7	33658.8	30113	28411.2	42817	20176.2	13966.2	--	5814.6	19295.8	48596.5	54298	27733.9	26138.8	24759.1	17019.6	93997.5
P56537;P56537-2	EIF6	10024.6	2633.07	1797.28	NaN	685.131	3090.55	5399.1	6599.05	3128.69	NaN	567.938	--	NaN	7097.68	14833.8	24101.1	4821.1	5041.22	6742.91	4403.05	43676.9
B2RUZ4	SMIM1	NaN	NaN	NaN	191951	111635	NaN	NaN	NaN	NaN	68246.1	98952.6	--	NaN	NaN	756956	718490	116405	270239	372030	107664	NaN
P60174;P60174-1;P60174-4	TPI1	NaN	3842.07	2998.34	2689.75	1022.37	117.114	2114.27	NaN	2297.44	1986.56	1580.1	--	899.431	975.886	1388.62	35919.1	8269.03	882.287	3288.02	2466.49	12515.1
P22392-2;P22392;O60361	NME2;NME2P1	NaN	1017.22	7063.43	NaN	NaN	NaN	NaN	NaN	435.961	NaN	NaN	--	178.137	NaN	NaN	19349.8	4634.27	NaN	1953.72	608.223	NaN
P22061;P22061-2	PCMT1	42801.9	2610.44	10629.2	2759.94	3169.32	17513.7	5704.83	22650.9	15864.8	10272.9	2630.62	--	1563.42	22859.5	10921.7	63766.4	23500.9	20498.8	19650.9	8550.4	35261
P11142;P11142-2	HSPA8	30221.9	27146.4	10406.6	7186.85	10924.8	15458.2	20803.1	22956.7	23502.5	13649.3	5946.57	--	4086.59	39325.2	54779.1	75714.7	22784.7	18451.6	15104.9	13496.4	110477
O76003	GLRX3	15675.6	2802	2709.87	565.463	1879.45	3728.77	4685.29	3558.45	2490.02	2703.67	2344.61	--	343.365	5167.23	11433.7	13426.4	3185.69	2633.54	2708.82	2019.84	25399.6
P18577-9;P18577;P18577-4;P18577-10;P18577-11;Q02161;P18577-14;P18577-8;P18577-7;P18577-2;P18577-5;P18577-6	RHCE;RHD	NaN	NaN	360776	10410.5	134421	205516	NaN	NaN	119561	433636	78951	--	NaN	NaN	NaN	NaN	610226	501070	371706	NaN	NaN
Q15102	PAFAH1B3	5104.02	NaN	11756.2	NaN	NaN	21946.5	6353.34	15831.7	8454.45	1821.64	NaN	--	NaN	NaN	14398.9	33406.1	17732	NaN	23830.5	9050.55	NaN
Q8WVM8;Q8WVM8-3;Q8WVM8-2	SCFD1	2930.69	495.51	589.34	394.104	873.325	1364.9	825.795	2556.85	1510.01	979.785	505.191	--	106.402	2476.34	3273.89	2821.07	2982.15	1300.88	1467	976.077	4236.66
P24941;P24941-2;Q00526	CDK2	NaN	NaN	2863.6	NaN	NaN	1985.25	NaN	NaN	7998.75	1604.02	448.221	--	NaN	NaN	15209.3	14693.4	4607.85	6354.46	3923.5	2646.16	NaN
P53004	BLVRA	22299.4	3432.23	11716.3	4810.03	NaN	21449.7	5080.45	17604	16958	7507.07	NaN	--	NaN	16512.2	19680.3	43073.7	18929.5	24632	19232.5	11102.3	45710.6
Q08495-2;Q08495-3	DMTN	NaN	69540.3	NaN	6285.24	7022.82	4371	26542.2	NaN	57378.4	NaN	NaN	--	NaN	80821.4	32275.9	NaN	8296.58	1365	11947.7	4993.62	58928.3
Q6PCE3	PGM2L1	1706.81	NaN	462.752	410.743	425.171	2550.37	415.799	NaN	1055.87	468.989	420.632	--	NaN	NaN	NaN	3351.65	3788.26	1652.7	1078.06	345.538	4411.09
P32119;P32119-2	PRDX2	1047230	721476	1859440	727712	832500	2972750	1304620	1260240	1651430	1483240	527377	--	267089	1034680	855757	3415310	1777140	2412060	1426920	782234	1737130
P09493-4;P09493-6;P09493	TPM1	26271.9	11876.3	10861.2	4546	1499.44	NaN	13520.1	NaN	6151.53	8078.36	1991.06	--	5970.67	12055.1	21076.7	14207.1	9921.66	37107.7	5394.14	6288.98	NaN
O95292;O95292-2	VAPB	4601.33	2772.05	NaN	NaN	NaN	NaN	2306.66	4259.43	3252.39	NaN	NaN	--	NaN	5148.74	2790.69	3080.37	NaN	NaN	NaN	NaN	3440.42
Q7Z6Z7-2;Q7Z6Z7-3;Q7Z6Z7	HUWE1	146.962	NaN	NaN	NaN	NaN	NaN	NaN	136.513	103.875	NaN	NaN	--	12.5676	NaN	298.592	274.686	145.935	343.724	NaN	40.5217	287.141
P26447	S100A4	NaN	1795.54	3253.74	13586.5	5958.42	27446.8	30325.9	NaN	18061.5	9536.83	18877.5	--	10418.9	NaN	14351.9	154520	44472	106773	47189.9	49595.3	5064.69
P55957;P55957-2;P55957-4;P55957-3	BID	NaN	NaN	8394.66	NaN	3218.12	3780.45	6795.19	NaN	3753.06	682.797	NaN	--	NaN	NaN	NaN	16486.7	5831.88	2775.55	NaN	NaN	10022.1
P61088;Q5JXB2	UBE2N	NaN	NaN	24728.1	8051.95	19717.1	41235.2	NaN	NaN	NaN	14028.9	8218.95	--	4767.88	NaN	NaN	47008.8	28276.3	18056.8	20710.7	6199	NaN
O75131;Q86YQ8-2;Q9HCH3-2;Q96FN4-2;Q96FN4;Q8IYJ1;Q96A23;O95741;Q9UBL6-2;Q86YQ8;Q96A23-2;Q9HCH3;O95741-2;Q9UBL6	CPNE3	NaN	NaN	NaN	NaN	202.999	440.828	712.031	NaN	739.847	445.33	NaN	--	NaN	NaN	NaN	2086.52	974.353	NaN	NaN	NaN	937.804
Q9H3K6;Q9H3K6-2	BOLA2	35093.3	9963.38	NaN	NaN	5391.08	NaN	NaN	23959.4	16668.4	NaN	NaN	--	NaN	13206.2	18318.8	42372.8	NaN	NaN	NaN	NaN	63880.7
Q14847;Q14847-2;Q14847-3	LASP1	NaN	NaN	NaN	NaN	NaN	NaN	NaN	NaN	1897.17	1427.17	488.054	--	NaN	NaN	NaN	NaN	5169.02	5150.92	1369.25	NaN	NaN
P38606-2;P38606	ATP6V1A	2247.25	2153.38	653.68	NaN	NaN	704.634	1307.06	1961.71	1826.22	627.902	147.939	--	NaN	4243.34	7621.93	3384.1	2588.84	2999.27	1954.47	678.168	4270.86
Q9UL25	RAB21	NaN	3933.45	2412.08	2206.56	1830.96	1401.35	2929.72	NaN	3127.51	3235.03	1351.12	--	2529.75	2760.4	NaN	3757.18	2521.92	3301.66	3666.04	2476.09	6347.97
P04075;P04075-2	ALDOA	70929.9	16786.9	21881.8	6203.29	5599.85	22699	40894.6	5402.77	44073.5	49130.3	2692.74	--	1958.84	66161.1	47908	64381.7	66602.9	12996.4	18498.1	17467.7	109799
Q9UKV8;Q9UKV8-2;Q9UL18;Q9HCK5	AGO2	3756.25	1100.51	2097.66	1197.88	1140.38	3622.21	3088.46	1689.38	6172.86	7542.74	491.855	--	430.751	2605.85	2432.54	5679.88	7948.05	5156.6	3518.6	3900.94	2180.88
O95336	PGLS	15082.8	NaN	3473.57	1720.11	NaN	4006.51	5978.39	NaN	8913.12	NaN	NaN	--	NaN	8151.94	2058.07	7192.62	1300.17	NaN	658.661	NaN	6075.55
P02042	HBD	1606830	663597	693250	312684	311938	579775	1017540	584073	652407	523335	181503	--	142437	649312	631645	18644100	602394	411459	581707	357884	1613660
Q99497	PARK7	816.516	NaN	383.062	399.92	NaN	NaN	973.725	NaN	NaN	195.148	NaN	--	NaN	1070.22	16119.9	43245.6	3551.96	239.938	NaN	NaN	14485.8
P13716;P13716-2	ALAD	NaN	4352.83	NaN	129.162	NaN	NaN	NaN	NaN	NaN	733.029	NaN	--	128.767	NaN	NaN	95183.4	3681.52	5277.71	536.174	NaN	NaN
O15173;O15173-2	PGRMC2	NaN	8270.51	NaN	NaN	NaN	5864.67	4453.39	13716.5	10528.1	NaN	NaN	--	NaN	NaN	NaN	12670.1	NaN	4103.15	3024.19	5359.07	NaN
O00299	CLIC1	NaN	1891.19	3763.51	NaN	NaN	NaN	3941.84	1539.07	3436.46	4647.51	NaN	--	611.978	6749.44	3555.01	20903.4	11016.5	1088.71	6705.01	NaN	11147.5
P30566;P30566-2	ADSL	3290.19	NaN	801.821	NaN	NaN	NaN	1582.27	NaN	1525.17	944.776	149.912	--	NaN	NaN	3591.92	5937.64	3479.6	1768.02	405.444	946.308	NaN
Q9Y315	DERA	NaN	47067.3	2651.81	555.602	NaN	7075.56	11430.2	21698.3	10252.2	3646.48	3568.45	--	NaN	4634.22	18813	22380	5039.01	21491.7	11969	4952.81	17184.4
O14618	CCS	NaN	NaN	623.934	NaN	NaN	NaN	NaN	3905.84	962.221	NaN	NaN	--	NaN	NaN	3630.45	7264.21	2136.84	5927.16	5248.51	NaN	NaN
Q15631;Q15631-2	TSN	NaN	1503.9	NaN	NaN	NaN	3386.92	918.836	NaN	1287.82	NaN	NaN	--	425.68	2912.47	2417.13	1833.13	NaN	2625.33	1589.13	NaN	3849.84
P51149	RAB7A	2253.75	5382.15	3940.38	3597.09	6320.18	6908.62	5379.92	5280.95	4670.42	4713.21	1774.02	--	2322.23	14728.3	NaN	4185.25	8180.95	5638.14	8590.4	6615.54	11903.5
P50502;Q8NFI4;Q8IZP2	ST13;ST13P5;ST13P4	15251.4	3777.98	424.648	NaN	NaN	NaN	7188.1	5927.73	4743.01	2235.84	406.311	--	192.467	7178.92	11307.8	6892.72	10087.6	1832.77	2608.78	1244.57	15116.2
P07195	LDHB	1465.24	8773.15	572.555	NaN	NaN	115.859	3828.05	3299.2	2831.34	1002.27	NaN	--	25.3025	7750.26	11653.9	54080.2	5682.89	576.195	1897.23	1547.48	29027.4
P29972;P29972-4;P29972-2;P29972-3	AQP1	214617	54339.7	20311.2	36667.8	99906	42581.6	32102.8	6293.41	51037.5	20380.4	8741.73	--	78584.5	112103	41890.7	167477	67282.1	25565.7	71749.9	42643.3	58919.3
P19256-2;P19256-3;P19256	CD58	NaN	17396.3	11063.8	20185	7853.71	NaN	NaN	20545	NaN	19558.4	NaN	--	NaN	NaN	NaN	12635.6	9848.04	18680.9	NaN	NaN	NaN
P09493-5	TPM1	56660.4	48646.4	NaN	NaN	8995.71	NaN	40241.2	47985.6	14886.6	7838.47	NaN	--	NaN	33498.6	68400.8	47511.7	NaN	NaN	18658.6	NaN	61373.8
Q06830	PRDX1	79621.2	57181.4	73860.9	10163.1	30235.1	117680	54102.5	91607.2	63416.7	63556	14468.2	--	7791.22	95127.5	47124.5	125100	129826	72198.1	58125	31568.5	138922
P13796;P13796-2;P13797-3;P13797-2;P13797	LCP1	2182.59	584.003	1224.87	260.107	343.637	2216.6	1176.12	1125.62	738.26	676.566	171.998	--	145.535	1331.04	726.297	2683.28	1334.33	764.359	372.968	NaN	1393.63
Q06323;Q06323-3;Q06323-2	PSME1	15897	17599.2	6368.11	727.811	2679.11	7061.42	6481.2	22086.1	9970.41	3759.02	1200.19	--	685.707	9498.1	33950.1	24597.2	8681.89	5838.89	4391.81	2669.7	27472.9
Q9H9Q2;Q9H9Q2-2;Q9H9Q2-3	COPS7B	6089.84	1560.74	1143.32	501.271	968.742	3212.11	2510.34	NaN	4728.02	491.032	NaN	--	144.609	5366.31	5461.5	6465.41	1696.75	2095.85	1547.03	NaN	9972.49
Q13561;Q13561-3;Q13561-2	DCTN2	NaN	2804.96	82.1125	NaN	NaN	NaN	658.854	1241.79	815.823	NaN	NaN	--	181.646	NaN	2314.37	931.814	1020.32	1953.66	386.627	NaN	2427.51
Q9BSF0	C2orf88	NaN	NaN	NaN	5658.22	6638.02	1642.27	NaN	NaN	NaN	NaN	4636.87	--	1456	NaN	NaN	NaN	5020.7	5577.95	NaN	5090.21	NaN
P30626;P30626-2;P30626-3	SRI	46090.8	17230.8	2366.05	NaN	NaN	NaN	NaN	44633.2	3975.42	7032.67	3013.75	--	NaN	NaN	NaN	29612.1	14668.7	10079	13443.6	NaN	28953.7
P63104;P63104-2	YWHAZ	NaN	3877.78	3473.17	1921.33	772.54	121.143	4680.16	NaN	7310.37	2686.18	1129.82	--	405.804	NaN	15351.7	31382.7	3324.98	1674.67	1430.28	1377.04	32777.1
Q9NRQ2;Q9NRQ2-2	PLSCR4	NaN	3992.3	1633.97	1673.33	2196.83	1984.95	NaN	NaN	NaN	2127.14	423.561	--	NaN	NaN	NaN	1547.77	2282.27	1657.1	2474.05	1470.96	NaN
P61225	RAP2B	127680	125260	68806.1	35282.4	31026.1	84186.9	116791	189527	120477	88985.7	57743.5	--	29488.6	279712	81532.2	63507	24556.7	19407.1	49890.2	57916.6	219471
P35613-2;P35613;P35613-4;P35613-3	BSG	37656.7	14667.4	9662.25	14465.1	17424.1	10420.6	14925.2	27730.5	21853.6	16886.6	10459.9	--	9328.01	28381.5	15444.8	29429.4	10334.3	10903.9	11422.7	8290.79	10527.5
P02656	APOC3	101093	150519	148067	27340	83286.7	13488.5	525364	339452	690297	73990.3	88719.5	--	3505.37	777157	366025	967125	NaN	NaN	232251	NaN	842350
P84077	ARF1	117984	63745.3	37637.6	14800.6	19703.4	67028.2	93534.7	138318	87379.7	22261	10056.3	--	6233.07	125771	139504	113284	34577.7	44719.6	55182.1	44171.3	219092
Q9UL46	PSME2	13760.2	16163.9	8895.05	2478.94	3382.05	14552.3	5640.12	14747	9913.39	5365.09	659.011	--	1062.34	11177.4	21255.7	13970.7	8028.76	5150.9	4512.89	4229.97	16160
P30046;P30046-2;A6NHG4	DDT;DDTL	NaN	9810.52	NaN	5397.71	NaN	NaN	22511.3	NaN	9684.63	7201.74	3134.69	--	NaN	NaN	NaN	82514	9434.5	7674.07	8440.67	6887.75	15178.3
Q9NS86	LANCL2	2243.55	2247	NaN	1365.26	1491.75	1881.71	1668.52	2685.54	3314.4	1474.63	467.396	--	560.739	4070.74	4322.26	2853.96	2300.54	1589.21	1607.72	1721.64	6640.98
P30613;P30613-2	PKLR	22908.7	5851.18	3624.05	2862.29	2789.31	9926.78	7746.13	9192.87	11379.3	4953.64	1501.75	--	549.056	20120.4	16829.7	23884.5	5532.53	7322.08	6710.53	2629.59	31262.7
P04259	KRT6B	NaN	4240.28	3679.56	1562.83	2727.4	17238.4	7046.01	41221.5	7713.16	2763.58	1125.25	--	140.65	4969.57	794.312	2944.44	1377.05	1116.31	691.93	1636.67	815.464
P61019;P61019-2	RAB2A	NaN	5554.26	2891.81	5135.32	4060.24	2475	4374.97	NaN	4574.53	3873.46	3416.66	--	2716.39	NaN	NaN	5449.21	3204.9	3211.7	4978.92	4998.74	18012
P55209-3;P55209-2;P55209	NAP1L1	6400.46	4694.42	NaN	991.39	NaN	2099.57	2233.9	NaN	5094.32	NaN	826.349	--	NaN	12182.7	18335.4	13399.6	4831.67	6583.93	3439.7	4505.37	20032.5
P22234;P22234-2	PAICS	23894.5	8848.57	5330.04	NaN	5203.2	10076.8	9502.45	15329.4	13346.1	6366.07	1829.68	--	1167.4	16686.5	15877.3	11553.2	11882.5	16413.8	8728.17	2693.39	26989.5
Q9BT78;Q9BT78-2	COPS4	2838.67	2575.25	873.049	NaN	NaN	1571.97	1198.29	2428.19	1399.6	581.026	NaN	--	NaN	1593.38	3514.06	4310.05	2173.86	2020.45	1385.98	753.1	2409
P18206-2;P18206	VCL	723.955	240.438	NaN	NaN	NaN	NaN	NaN	515.56	302.897	NaN	NaN	--	NaN	883.971	379.266	210.126	147.93	NaN	NaN	NaN	608.647
Q9NRY5	FAM114A2	1906.14	1088.11	NaN	NaN	NaN	NaN	NaN	2132.47	1498.36	856.807	NaN	--	NaN	NaN	2120.89	3721.54	1119.23	1708.8	NaN	NaN	2924.74
P15311	EZR	772.506	931.08	1101.62	374.758	227.943	NaN	1536.7	NaN	1534.28	1265.85	NaN	--	NaN	2112.99	1188.09	2219.12	432.37	447.151	NaN	686.684	1985.65
Q02094;Q02094-2	RHAG	NaN	158506	33633.4	18532.5	33613.1	38122	95526.1	NaN	27597.6	39964.3	24363.2	--	29515.6	193797	NaN	131164	53247	47490.7	56454.2	46047.4	144910
P61086;P61086-3;P61086-2	UBE2K	30612.6	3181.85	4683.8	NaN	NaN	8561.35	5353.11	16476	10960.5	4263.44	NaN	--	NaN	12350	9150.45	10518.5	2269.46	4486.35	2880.03	NaN	14323.4
P63000;P63000-2;P60763;P15153	RAC1;RAC3	14596	8136.18	26774.8	44940.2	38181.9	62647.6	18714.8	19486.4	20820.6	56131.8	19208.4	--	31626.1	51648.1	21957.3	18648.9	29445.1	21401.7	30684.6	17041.5	30677.5
Q9Y570;Q9Y570-4;Q9Y570-2;Q9Y570-3	PPME1	NaN	NaN	1817.88	NaN	NaN	2237.13	NaN	NaN	2029.99	1978.5	NaN	--	NaN	3242.05	2583.83	2071.37	1455.6	2100.72	1496.32	NaN	NaN
O75695	RP2	NaN	NaN	3259.68	NaN	3703.92	NaN	NaN	NaN	NaN	4381.44	2519.72	--	2230.35	NaN	NaN	NaN	2259.01	1860.93	NaN	NaN	NaN
P30101	PDIA3	10882.1	11981.3	15597.8	2941.17	8441.84	5104.78	18395.5	NaN	18040.6	15385.8	6192.49	--	3881.42	51330	10210.7	9988.54	5740.95	4366.21	4316.47	3643.09	30218.7
Q6P1N0;Q6P1N0-2	CC2D1A	NaN	NaN	NaN	NaN	124.809	NaN	NaN	NaN	NaN	330.722	NaN	--	78.3511	NaN	NaN	NaN	219.328	356.538	244.038	332.361	NaN
Q13126-4;Q13126;Q13126-3;Q13126-2;Q13126-7;Q13126-6;Q13126-5	MTAP	11062.1	3875.74	3173.53	1547.88	NaN	5555.38	10113.4	7406.76	13853.7	1591.67	221.384	--	288.3	26927.8	13868.9	9629.6	3266.32	1449.4	4963.08	NaN	44417
Q9Y490	TLN1	NaN	NaN	57.0502	58.4327	71.4235	108.213	361.804	NaN	261.015	68.6204	NaN	--	NaN	223.593	96.726	119.557	98.8099	104.589	124.859	84.9802	201.198
P36507	MAP2K2	NaN	NaN	1097.3	NaN	NaN	1238.77	1428.23	3070.3	1473.79	NaN	NaN	--	NaN	NaN	11089.5	6839.09	1576.77	3440.6	2375.08	2088.37	9625.26
O43813	LANCL1	NaN	987.377	5054.02	2401.97	2327.47	NaN	NaN	4047.47	282.222	3836.61	1716.29	--	NaN	1691.3	848.034	5698.91	5233.37	5832.7	6756.42	1404.4	1570.25
Q3LXA3;Q3LXA3-2	DAK	5807.93	NaN	1199.56	624.129	1163.21	4191.44	1485.83	2206.36	1355.11	844.992	NaN	--	NaN	3227.89	3257.58	4450.63	1947.42	933.677	1906.66	NaN	8269.66
P36969-2;P36969	GPX4	13195.5	14958.7	3211.54	4126.15	5944.98	10738.2	13775.1	8023.23	14296.1	3962.28	6107.88	--	3233.76	NaN	5670.34	6092.64	3609.67	5259.52	3430.95	4775.49	NaN
P23381;P23381-2	WARS	2091.68	NaN	262.368	NaN	NaN	913.08	596.59	1034.8	769.678	452.258	NaN	--	NaN	NaN	657.804	1061.71	841.239	NaN	NaN	NaN	1891.97
Q8N5K1	CISD2	NaN	NaN	3895.61	4795.37	3944.57	NaN	NaN	NaN	NaN	4124.02	NaN	--	1514.5	NaN	NaN	NaN	NaN	4238.92	NaN	5285.41	NaN
P63208;P63208-2	SKP1	NaN	NaN	7874.82	4973.22	1506.84	5823.35	10034.9	16755.1	10202	NaN	1284.48	--	NaN	NaN	19479	24241.8	4919.69	6401.4	8684.46	NaN	21464.5
P13798	APEH	249.962	3398.61	24.4704	NaN	NaN	NaN	NaN	NaN	52.4958	49.2225	NaN	--	NaN	186.227	1645.36	7264.63	51.1121	81.3088	28.4718	NaN	597.598
P00491	PNP	NaN	420.228	191.3	404.955	30.7414	47.8406	39.9565	53.1922	101.349	107.343	51.9099	--	16.1749	199.461	NaN	40202.6	81.845	71.703	19.5253	34.7564	877.101
Q15435;Q15435-3;Q15435-2;Q15435-5;Q15435-4	PPP1R7	7087.44	1321.92	1538.7	NaN	907.722	2526.37	2225.54	1456.17	2421.21	1551.95	NaN	--	NaN	2513.55	4653.65	7266.09	3864.63	1381.08	1310.42	1154.05	7871.59
P62987;P62979;P0CG47;P0CG48	UBA52;RPS27A;UBB;UBC	671562	497352	55725.2	90144.2	92652.5	120140	315182	795245	444520	118445	64034.4	--	56158.4	1472650	1473060	509306	319416	225878	272873	157882	2202770
P06733;P06733-2	ENO1	3569.31	1186.71	802.3	13.5453	25.4101	91.6998	1080.83	543.76	974.995	159.924	125.781	--	73.4909	3100.84	1811.49	7419.27	NaN	155.079	NaN	168.652	1989.58
P62820;P62820-2;P62820-3	RAB1A	3604	52148	21418.9	3760.34	16488.6	24134.9	68537.9	43774.2	43878	24353.9	1128.84	--	12381.5	182173	29331.5	99912.9	17400.6	37824.7	21970.4	47385.4	208227
P20810-3;P20810-4;P20810-8;P20810-2;P20810;P20810-9;P20810-5;P20810-10;P20810-7;P20810-6	CAST	1001.13	5139.96	225.986	40.4665	55.4122	200.116	NaN	301.128	659.407	301.332	NaN	--	39.4057	246.485	3133.64	726.008	194.75	79.7926	143.208	377.796	2926.47
P52907	CAPZA1	NaN	3685.78	2642.03	390.248	1301.92	1780.82	3739.6	10629	5033.43	1703.38	1339.62	--	447.514	NaN	5146.39	8086.19	1972.27	2600.3	4330.54	3286.03	NaN
Q86VP6;Q86VP6-2;Q86VP6-3;O75155-2;O75155	CAND1	5086.82	2108.9	2527.98	1185.28	1376.48	5703.93	3023.22	5374.36	4788.68	2497.29	499.704	--	471.908	3492.22	2475.25	7184.84	3316.51	1930.36	2490.07	1641.17	5439.54
Q00796;Q00796-2	SORD	NaN	2356.76	1637.27	NaN	262.845	1413.88	3179.08	NaN	2127.02	4480.06	NaN	--	189.92	4082.37	3547.14	7546.15	6952.37	1082.88	4043.37	1467.67	2495.09
P35580;P35580-5;P35580-2;P35580-3;P35580-4	MYH10	287.401	NaN	NaN	NaN	NaN	120.376	NaN	535.422	138.095	187.633	42.7463	--	NaN	NaN	659.913	NaN	157.737	319.498	NaN	NaN	NaN
P18669;P15259;Q8N0Y7	PGAM1	NaN	NaN	3306.35	798.579	791.434	834.359	1320.29	NaN	NaN	NaN	376.066	--	NaN	2774.6	NaN	9827.35	2274.89	1603.4	1457.23	759.702	3667.58
P61981	YWHAG	8875.23	4159.13	2094.87	2618.44	NaN	1447.36	NaN	3332.13	4008.86	2192.09	NaN	--	1107.28	11421.5	6174.83	9118.21	1983.39	2718.62	NaN	NaN	18764.9
Q01432;Q01432-5;Q01432-4;Q01432-6;Q01432-3;Q01432-2;Q01433-3;Q01433-5;P23109-2;P23109;Q01433-2;Q01433-4;Q01433	AMPD3	1058.58	NaN	NaN	142.745	NaN	403.595	NaN	869.707	NaN	NaN	NaN	--	NaN	625.44	405.15	845.747	233.17	NaN	NaN	276.095	899.087
Q8IY17-5;Q8IY17-2;Q8IY17-3;Q8IY17	PNPLA6	NaN	NaN	NaN	NaN	176.093	228.981	328.374	NaN	366.008	NaN	NaN	--	236.708	NaN	NaN	296.564	137.875	NaN	267.885	207.95	NaN
P68036;P68036-2;P68036-3;A0A1B0GUS4	UBE2L3	NaN	6145.38	8980.99	NaN	5907.38	8387.8	8490.52	NaN	20382.6	6880.18	1001.39	--	1215.69	NaN	NaN	22443.1	NaN	7054.77	NaN	NaN	4883.9
P49755	TMED10	NaN	2878.95	596.949	1543.08	1004.7	NaN	5421.75	NaN	3290.41	1166.29	1025.15	--	701.408	NaN	NaN	NaN	2052.04	1434.47	1350.53	1173.7	9556.27
P46060	RANGAP1	2447.98	NaN	164.737	181.686	133.863	981.189	830.73	1383.36	652.129	709.768	NaN	--	50.2389	1572.37	2031.53	1011.57	1195.41	964.262	599.189	421.048	1056.39
Q13404;Q13404-7;Q13404-2;Q13404-1;Q13404-8;Q13404-6	UBE2V1	176503	38476.6	94743.4	35469.7	27895.9	217350	142668	238821	153581	59518.5	25636.4	--	2628.22	NaN	114094	116742	57325.1	61734.1	47807.5	NaN	212696
P27824-2;P27824;P27824-3	CANX	4856.18	2702.72	1572.85	4032.99	2862.96	1941.69	3349.68	4682.62	2540.71	2677.16	2528.96	--	1468.78	7452.57	3953.13	7644.3	2894.2	3310.75	3321.46	2004.03	11547.9
Q9UNS2;Q9UNS2-2	COPS3	18391	NaN	NaN	NaN	859.68	4912.06	NaN	7660.66	6341.2	1185.6	304.547	--	NaN	NaN	16096.2	8973.19	2579.24	1053.42	1657.66	NaN	12300.7
Q9NP59	SLC40A1	NaN	9736.51	2487.82	1780.46	2417.58	1976.98	4941.2	15227.7	9237.66	4337.78	1803.41	--	1511.12	12466.6	10342.6	5228.88	1220.31	1670.96	2102.58	2769.39	7098.33
Q16543	CDC37	NaN	NaN	NaN	NaN	NaN	NaN	2869.28	NaN	3132.4	NaN	NaN	--	NaN	4820.06	2329.77	3688.12	NaN	NaN	1718.77	817.535	5249.05
P08397-2;P08397;P08397-4;P08397-3	HMBS	46617.9	11090.8	12265.5	2612.61	5098.96	16343.4	16926.2	22302.5	40763.3	10121.4	2033.32	--	506.492	47618	20382.8	40521.9	10809.1	11891.1	11962.8	6973.77	51554.9
Q08495;Q08495-4	DMTN	209342	104169	93269.7	124545	150993	110748	84374.3	169239	107684	130376	90343.1	--	74111.7	194929	139999	129226	127399	146056	137541	115111	184372
P00387-2;P00387;P00387-3	CYB5R3	NaN	6856.12	4334.09	3175.64	4239.38	2221.43	8737.41	NaN	9394.86	7024.52	6046.59	--	2283.25	17262.8	9199.56	11388.5	7427.88	9700.9	8046.69	6479.18	12334
P61106	RAB14	6983.21	NaN	4092.1	2232.55	2364.69	4829.28	2566.78	NaN	2920.58	3062.78	NaN	--	1038.93	5227.43	NaN	3212.19	2245.32	4213.96	3614.9	2664.97	8083.87
Q6P1A2;Q6P1A2-2	LPCAT3	NaN	1148.71	NaN	1361.86	NaN	NaN	1414.08	NaN	NaN	1232.78	138.265	--	NaN	NaN	1965.14	NaN	683.051	853.129	NaN	NaN	NaN
Q00013;Q00013-2;Q00013-3	MPP1	95688.6	82592.7	54819.9	63467.7	76237.6	67650.5	73259	118497	76898.7	86424.4	46852.1	--	49820.4	141932	61892.4	70359.2	67918.3	59267.7	62439	44634.8	116392
P07737	PFN1	6693.36	NaN	6396.98	NaN	NaN	NaN	NaN	NaN	NaN	2650.21	286.004	--	NaN	10633.2	3248.43	11419	4084.56	2725.86	NaN	1293.66	15671
Q8NHG7	SVIP	NaN	NaN	45824.2	74602.3	93182.3	94230.7	28888.3	NaN	NaN	66948.5	59446.4	--	47737.7	NaN	NaN	NaN	48841.7	52227.1	55096.5	NaN	NaN
P07954-2;P07954	FH	NaN	NaN	193.924	NaN	NaN	NaN	NaN	NaN	230.102	NaN	NaN	--	131.436	NaN	NaN	3180.27	113.468	NaN	173.432	NaN	1772.16
P68032;P62736;P68133;P63267;P63267-2	ACTC1;ACTA2;ACTA1;ACTG2	NaN	NaN	255105	319686	336093	289864	35898.1	NaN	65894.3	323391	279045	--	172688	NaN	NaN	130917	252678	333468	353100	257044	NaN
O00182-3;O00182-2;O00182-6;O00182;Q3B8N2-2;Q6DKI2;Q3B8N2;O00182-5;O00182-4	LGALS9;LGALS9B;LGALS9C	NaN	1594.11	946.397	786.564	NaN	1036.41	NaN	2121.01	1455.48	1480.38	505.4	--	NaN	3202.75	NaN	2021.7	1641.72	NaN	NaN	1580.21	3885.11
P50148;P29992;O95837;Q03113-3;P19086	GNAQ;GNA11	4047.37	2114.04	1041.19	414.68	1638.16	1101.76	2513.91	NaN	3062.39	1444.15	723.222	--	950.257	6251.28	738.65	2231.12	899.892	861.749	1332.65	1068.01	2887.55
O14980	XPO1	2718.82	318.147	341.357	178.278	358.225	1160.17	694.109	2601.03	1374.03	NaN	137.778	--	17.0526	2410.24	1290.1	3928.52	908.184	377.778	564.215	358.939	3443.2
P53990-2;P53990;P53990-4;P53990-3;P53990-5;P53990-6	IST1	NaN	3487.94	1549.05	615.428	1162.78	2481.07	2428.54	3293.04	NaN	1895.99	NaN	--	497.349	6902.97	8770.99	5673.02	1675.8	5131.13	2076.16	819.272	19120.6
P02751-14;P02751-3;P02751-4;P02751-10;P02751-6;P02751-5;P02751-9;P02751-1;P02751-8;P02751-17;P02751-7;P02751-11;P02751;P02751-13;P02751-12;P02751-16;P02751-2	FN1	618.134	280.524	120.948	134.979	142.484	NaN	818.534	583.226	392.727	189.767	NaN	--	NaN	894.656	598.145	461.33	NaN	155.869	160.084	148.122	688.939
Q9GZN8;Q9GZN8-2	C20orf27	NaN	NaN	NaN	1398.27	NaN	9960.7	NaN	7597.75	NaN	1311.58	NaN	--	554.816	NaN	NaN	NaN	2558.62	2843.54	NaN	3709.92	3855.3
P02724-3;P02724-2;P02724	GYPA	4378900	5955840	417811	442957	520651	614901	4153020	8724120	6727700	1043150	562156	--	253281	15245700	2601900	6592640	308964	193535	401076	216620	11524100
P12829;P08590	MYL4	5355.13	4834.34	1127.62	533.225	NaN	NaN	542.594	6904.9	803.631	1148.64	NaN	--	NaN	2344.87	NaN	3509.64	3286.51	NaN	2574.23	2117.66	3078.93
P49327	FASN	NaN	213.328	107.37	NaN	NaN	169.062	165.229	NaN	271.825	144.697	NaN	--	NaN	NaN	587.504	756.666	688.498	145.099	114.282	169.557	756.213
P35579;P35579-2;REV__Q9UKV3-5;REV__Q9UKV3	MYH9	1456.86	747.069	197.424	99.6588	93.4374	283.016	277.524	1102.35	474.691	398.033	63.5151	--	83.9206	1049.39	1818.77	903.613	444.571	344.617	234.915	166.579	1256.84
P27105;P27105-2	STOM	671872	522627	289564	385758	496741	406401	522138	502270	596518	475043	281699	--	227513	911814	428177	372615	302208	270581	363677	245034	759067
O00159-2;O00159-3;O00159	MYO1C	NaN	NaN	NaN	NaN	NaN	NaN	NaN	NaN	198.177	168.097	NaN	--	58.8482	334.884	NaN	193.838	175.796	NaN	NaN	NaN	453.236
O60664-4;O60664;O60664-3;O60664-2	PLIN3	581.867	1782.57	NaN	374.679	NaN	NaN	564.967	NaN	920.286	NaN	NaN	--	131.254	NaN	NaN	1409.59	741.552	214.566	NaN	NaN	1991.42
Q9GZZ9;Q9GZZ9-2	UBA5	NaN	NaN	NaN	NaN	NaN	NaN	NaN	1673.41	786.557	NaN	NaN	--	NaN	NaN	NaN	2768.62	1224.76	1503.41	1273.03	NaN	NaN
P14314-2;P14314	PRKCSH	NaN	3268.21	1121.2	1056.23	2511.54	633.033	2630.31	1262.7	3103.53	1496.68	919.261	--	NaN	2018.1	3631.92	2538.13	1460.28	927.555	1497.44	NaN	5787.49
Q14203-5;Q14203-3;Q14203-4;Q14203-2;Q14203-6;Q14203	DCTN1	NaN	836.197	NaN	NaN	NaN	200.43	NaN	596.91	196.58	NaN	NaN	--	NaN	NaN	962.048	586.116	NaN	429.255	241.822	NaN	693.888
P27448-3;P27448-4;P27448-2;P27448;P27448-6;P27448-7;P27448-8;Q96L34-2;Q96L34	MARK3	NaN	NaN	NaN	NaN	212.671	NaN	1149.16	864.174	353.234	NaN	NaN	--	NaN	NaN	1384.87	NaN	582.1	434.894	1341.37	478.05	1552.69
Q9H3N1	TMX1	NaN	NaN	6876.38	9111.5	NaN	NaN	26164.6	NaN	NaN	9375.52	5260.44	--	9998	29360.8	NaN	NaN	6836.62	7106.98	19229.5	2283.5	NaN
O00161-2;O00161	SNAP23	4113.17	9199.21	3938.77	4404.95	4979.59	2829.33	1594.89	NaN	3491.88	3507.51	1213.43	--	2372.77	8429.97	10983.2	NaN	4537.16	2607.32	3654.57	2581.95	4818.27
Q9UDX3;Q9UDX3-2;B5MCN3	SEC14L4	NaN	NaN	692.922	960.808	NaN	3311.8	3269.19	NaN	1903.15	959.412	NaN	--	611.908	3439.11	NaN	5041.51	1204.31	1891.64	3792.54	582.742	3982.22
Q9ULH1;Q9ULH1-2;O43150-2;O43150	ASAP1	NaN	480.507	NaN	NaN	NaN	NaN	235.529	525.56	NaN	179.569	NaN	--	NaN	415.861	560.654	849.907	1347.88	1227.48	165.748	129.236	1052.46
Q5VW32;Q5VW32-2	BROX	8461.07	803.145	2390.43	680.58	1647.52	3834.55	2945.37	10837.7	3599.95	3111.75	NaN	--	256.994	NaN	7894.09	6025.25	3280.15	2028.1	3470.19	1851.6	8013.69
Q04917	YWHAH	NaN	NaN	2224.1	NaN	NaN	NaN	NaN	3099.59	3028.52	NaN	NaN	--	NaN	NaN	1872.54	NaN	960.226	NaN	NaN	NaN	3988.65
Q9UNQ0-2;Q9UNQ0	ABCG2	1112.72	945.846	1088.54	NaN	1020.15	NaN	2149.21	1156.99	1326.97	NaN	618.691	--	300.959	5026.59	NaN	NaN	1072.04	429.255	1085.87	413.78	NaN
O75368	SH3BGRL	18373.9	6815.43	4589.41	NaN	NaN	3380.14	18777.1	NaN	NaN	4662.82	NaN	--	1734.51	40793.9	21298.7	37868.4	9406.46	6678.11	12451	2520.79	48936.7
P31946;P31946-2	YWHAB	NaN	9000.83	NaN	NaN	NaN	NaN	3510.06	14292.3	8667.11	NaN	NaN	--	NaN	10599.2	12008.5	9608.04	773.349	NaN	NaN	869.554	33669.1
P11021	HSPA5	2044.06	2403.82	1511.06	1838.89	1749.89	1236.84	3940.03	2209.56	3400.5	2210.54	597.654	--	662.115	5294.3	1812.88	2339.72	1166.22	671.463	1101.57	730.099	2633.54
P23276	KEL	4915.93	7301.67	4855.19	3555.87	4084.2	3518.47	2658.24	4579	1845.41	6850.22	2169.35	--	1308.66	3050.77	4157.7	5095.82	5274.21	3794.66	2864.78	3379.97	1610.05
P19105;O14950;P24844;P24844-2	MYL12A;MYL12B;MYL9	4984.24	2748.86	NaN	NaN	1126.62	NaN	NaN	8156.26	NaN	NaN	NaN	--	NaN	3164.8	8197.66	3341.66	3736.79	3724.17	2154.04	3181.89	NaN
O00186	STXBP3	1174.8	782.263	356.823	439.337	525.446	701.917	413.609	NaN	NaN	962.708	216.882	--	242.877	1513.94	NaN	NaN	763.053	954.665	764.163	382.876	1222.15
P54920;Q9H115-3;Q9H115-2;Q9H115	NAPA	41033.5	4313.95	8945.73	3062.68	7154.82	20263.5	15368.7	48575.7	21310.6	12587.8	1816.84	--	2297.1	36019.8	15657.1	31071.8	21551.9	11974.1	10573.9	7959.94	43355.3
P35241;P35241-5;P35241-4;P35241-3	RDX	1320.43	844.227	324.301	NaN	118.137	880.638	1882.04	634.812	1238.35	1048.45	122.373	--	233.718	1589.14	582.332	NaN	277.725	NaN	285.869	NaN	NaN
Q02413;Q02413-2	DSG1	NaN	742.421	NaN	157.795	207.909	NaN	294.559	NaN	330.726	NaN	112.377	--	106.992	1416.74	755.442	NaN	NaN	NaN	360.93	413.048	NaN
P55060-3;P55060;P55060-4;P55060-2	CSE1L	1652.53	NaN	221.882	102.777	127.485	314.514	NaN	NaN	1144.98	354.083	71.3026	--	NaN	NaN	832.271	1427.98	1391.02	188.942	335.635	225.494	NaN
P35612;P35612-4;P35612-3;P35612-5;P35612-6;P35612-7	ADD2	87036.2	55530.6	28164	39440.7	43440.9	45286.6	42128.1	68807.8	44341.4	38675.6	33371.8	--	23390.5	82060.5	66786.5	58407.7	41458.4	44463.9	45133.6	33507.1	96258.7
Q9Y3I1-3;Q9Y3I1-2;Q9Y3I1	FBXO7	NaN	4945.71	12786.1	4181.52	4016.86	29589.2	11449.3	26727.9	13089.9	11591.3	3167.89	--	1471.13	22411.1	11467.5	21959.8	13870.2	11806	9763.98	6117.21	15070.1
Q13617;Q13617-2	CUL2	NaN	NaN	3662.12	3512.26	5924.44	7267.86	NaN	NaN	6001.52	2563.52	1500.35	--	NaN	NaN	5724.54	22571	1499.08	4488.5	1598.38	NaN	6996.09
Q96P70	IPO9	2699.39	NaN	281.375	262.828	167.557	1028.84	1051.73	2227.71	1660.62	331.45	88.8376	--	42.4996	654.542	901.191	2403.27	674.905	243.661	269.981	176.458	2984.18
P62942	FKBP1A	NaN	NaN	10879.2	11622	NaN	NaN	15418.8	NaN	22675.4	NaN	NaN	--	3756.78	NaN	NaN	54791.6	14650.1	NaN	9402.36	NaN	NaN
Q99816;Q99816-2	TSG101	NaN	NaN	NaN	375.945	NaN	915.754	671.01	1767.4	NaN	649.688	NaN	--	NaN	NaN	1786.41	1939.17	1749.1	1049.33	931.097	844.031	1904.28
O75955;O75955-2	FLOT1	69646	83803.1	37789.7	82514.7	68757.3	49957.8	51320.5	68912.8	69110	55610.4	49582.8	--	38672	116787	54805.6	51403.7	39849.4	62583.8	60201.1	48930.6	78399.8
P13987;P13987-2	CD59	NaN	NaN	40539.9	95401.5	36992.4	78610.6	16258.4	NaN	12218.1	88315.1	75845.2	--	34314.1	NaN	14366.3	NaN	91475.6	109720	94545	68121.6	NaN
Q15257-2;Q15257;Q15257-3;Q15257-4	PPP2R4	4200.44	1270.14	2531.47	1465.93	674.602	5310.72	4185.93	NaN	5238.05	3085.07	828.94	--	196.15	4668.62	2473.11	13848.9	2176.94	1092.67	1320.11	NaN	3624.33
Q8N9N7	LRRC57	NaN	NaN	NaN	1204.59	NaN	1378.91	NaN	1240.26	3942.9	1786.91	NaN	--	NaN	NaN	NaN	NaN	2116.54	864.588	NaN	NaN	NaN
Q8NBS9-2;Q8NBS9	TXNDC5	NaN	NaN	NaN	998.042	NaN	NaN	1273.35	1203.69	1831.15	1863.08	1671.43	--	NaN	4676.46	NaN	1630.15	970.09	1853.35	1170.72	NaN	3199.25
P11233	RALA	10232.6	8508.1	7332.92	5410.65	4547.15	NaN	11785.4	13559.3	8421.52	6500.44	3412.33	--	2434.05	41154.1	2461.92	8477.68	4171.71	3647.01	4248.38	NaN	21456.5
P61224-3;P61224;A6NIZ1;P61224-2;P61224-4	RAP1B	NaN	5085.85	NaN	NaN	4782.96	NaN	4920.85	7688.71	6317.7	NaN	NaN	--	NaN	NaN	8297.28	3751.42	NaN	NaN	NaN	NaN	5484.06
P04406;P04406-2;O14556	GAPDH	100511	49979.5	96626.9	57906.5	31416.8	108767	202106	25729.1	226985	213469	30407.6	--	25470.6	113830	85808.9	207641	204714	19944.7	88441.3	122642	110589
P04632;Q96L46	CAPNS1	20186.1	852.787	4947.62	2254.87	1550.46	7108.42	NaN	16383.5	10082.6	5161.1	1460.03	--	NaN	5121.72	5007.33	28457	4581.21	7676.48	5233.22	NaN	10047.6
P62879;P62879-2	GNB2	5369.87	1999.61	NaN	2501.92	3977.42	NaN	1497.12	3245.1	NaN	5798.79	NaN	--	849.999	5551.32	NaN	NaN	867.95	2617.9	3351.73	NaN	NaN
Q9Y4L1;Q9Y4L1-2	HYOU1	871.566	367.254	NaN	NaN	NaN	124.817	678.269	NaN	NaN	117.761	107.642	--	85.5629	853.986	NaN	NaN	NaN	176.703	181.322	NaN	785.011
O43488;Q8NHP1;Q8NHP1-3;O95154	AKR7A2	NaN	NaN	3056.64	NaN	1279.59	2015.75	2156.71	NaN	2489.82	1315.91	495.069	--	NaN	NaN	NaN	5748.97	818.391	1586.46	1394	NaN	NaN
Q92530	PSMF1	NaN	17862.6	14649.8	3366.23	3263.77	15814.3	22717.5	117312	18254.1	6910.79	4663.56	--	2700.21	NaN	NaN	19236.6	7476.04	12286.8	6926.22	1000.24	NaN
O15498;O15498-2	YKT6	NaN	1415.8	NaN	NaN	NaN	NaN	NaN	5588.61	3415.86	NaN	NaN	--	NaN	5094.43	NaN	NaN	NaN	NaN	1120.66	NaN	6978.21
Q9H4G4	GLIPR2	146411	52903.9	47727.2	50857.1	56994.4	76260.9	75128.9	111378	58507.9	81882.4	22721.3	--	36620	48823.8	86583.8	53320.7	55174	51399.2	71338.4	33135.4	127568
P50395;P50395-2	GDI2	24714.6	6899.17	12847.1	4214.9	5543.65	12581.1	9646.31	6178.88	14959.5	10822	3066.9	--	1483.88	6368.55	7256.12	27625.3	6222.77	5469.81	6722.67	2196.55	11572.4
P28074;P28074-3;P28074-2	PSMB5	NaN	16536.6	237.969	NaN	NaN	487.973	NaN	6666	1130.62	NaN	NaN	--	591.843	NaN	12603.5	3140.93	NaN	7822.75	NaN	347.618	2666.83
O15400-2;O15400	STX7	NaN	8863.56	8688.64	3802.99	8361.07	7527.46	6107.65	21765.3	6595.93	11536	942.687	--	6489.5	9856.22	19354.4	4784.4	12076	4474.06	8934.65	10303	10578.3
P00352;P05091;O94788-4;P05091-2;O94788-2;O94788-3;P47895;O94788	ALDH1A1	5878.73	5910.68	3676.54	543.467	956.136	2633.59	766.911	6276.89	3937.33	3261.19	117.383	--	427.892	5852.63	3286.85	11349	3011.62	1467.86	1647.46	1160.29	2484.61
P49915	GMPS	NaN	NaN	363.683	NaN	NaN	NaN	369.937	NaN	705.688	NaN	NaN	--	NaN	978.838	NaN	793.307	428.942	208.592	311.773	NaN	2063.84
Q01518;Q01518-2;P40123-3;P40123-2;P40123	CAP1	2416.12	1346.79	441.621	NaN	NaN	NaN	1853.23	2861.34	1514.36	726.886	NaN	--	NaN	2466.81	3767.72	5016.96	671.532	NaN	NaN	NaN	2334.94
P22303-4;P22303;P22303-2;P22303-3	ACHE	3184.77	1346.26	2953.44	2740.96	3423.79	1457.42	2048.38	8144.57	4379.98	4230.17	3013.45	--	1624.53	3495	2117.69	2275.81	3285.2	2103.45	2222.24	3147.04	10965
P52758	HRSP12	NaN	3412.83	NaN	NaN	NaN	NaN	6723.61	NaN	5414.7	NaN	NaN	--	314.906	16881.4	NaN	6115.97	NaN	NaN	NaN	NaN	11337.8
Q86X55;Q86X55-1;Q86X55-2	CARM1	1906.01	NaN	NaN	587.44	626.055	1456.54	1071.95	NaN	1182.59	836.801	NaN	--	NaN	NaN	1344.97	2303.67	1495.96	787.794	1549.41	456.094	2551.19
O60488-2;O60488	ACSL4	NaN	4855.41	689.262	408.789	501.33	805.378	767.982	NaN	2296.4	896.062	630.175	--	440.962	2360.08	1038.73	1791.87	1532.41	632.593	1410.1	929.647	2773.57
P35813-3;P35813;P35813-2	PPM1A	7338.93	NaN	NaN	323.71	814.66	1150.81	1364.94	6495.85	1918.92	1008.66	NaN	--	NaN	NaN	NaN	2648.03	789.025	NaN	NaN	324.836	5322.42
Q92508	PIEZO1	725.067	582.055	230.297	760.468	798.682	506.058	861.042	377.39	1065.33	450.346	411.089	--	430.783	2157.18	807.825	1005.66	539.079	514.793	826.4	519.22	1678.15
P07384	CAPN1	13540	2624.44	5009.16	2244.5	2884.32	10253.9	8575.86	13993.2	9530.01	4469.62	381.245	--	906.767	9774.01	7620.05	12491.4	4277.05	3952.01	3963.92	1254	12057.8
P61221	ABCE1	NaN	NaN	NaN	NaN	NaN	253.186	747.387	NaN	NaN	336.568	NaN	--	NaN	2747.95	1540.87	NaN	156.386	482.658	665.395	336.373	1611.56
P62873;P62873-2	GNB1	18302.9	11307.3	9669.95	5650.04	9878.81	4596.87	4229.79	10140.9	6531.94	17516.6	3134.14	--	3100.86	17717.3	6813.88	8518.29	5421.83	4461.69	5691.49	4607.13	11293.1
Q15286;Q15286-2	RAB35	NaN	NaN	16699	3466.92	668.182	NaN	12763.6	NaN	24029	16590.8	NaN	--	1365.18	NaN	8143.43	13840.6	2322.18	NaN	1839.93	NaN	NaN
Q9NZD4	AHSP	NaN	NaN	2603.51	NaN	NaN	NaN	4289.8	NaN	3561.38	NaN	NaN	--	3565.07	6990.92	2788.45	5443.43	9790.53	NaN	4389.09	NaN	6894.94
P61026;P59190-2;P59190	RAB10	NaN	25901.4	NaN	NaN	15250.6	27585.7	8956.88	70777.6	28294.8	27524.9	6399.34	--	18714.8	32051	44249.6	24246.6	29981.8	35453.9	37351.6	18827.2	22292.1
P60953;P60953-1;P84095;Q9H4E5-2;Q9H4E5	CDC42	15975.5	28492.4	10262.6	12686.9	2413.87	8001.1	21822	NaN	13673	15048.7	10143.6	--	6556.75	40405.5	16991.8	15195.2	6762.63	17539.3	10428.4	8440.29	NaN
Q9BTU6	PI4K2A	NaN	1533.4	971.532	NaN	1026.16	NaN	1454.1	NaN	1308.79	1265.93	454.264	--	542.899	4216.06	NaN	4267.22	824.963	916.048	1039.71	733.384	4128.93
Q13618;Q13618-2;Q13618-3	CUL3	NaN	957.937	1140.83	145.352	111.47	1829.87	1741.99	2117.62	2608.86	NaN	103.223	--	89.5283	2079.99	1393.22	1751.88	1120.24	749.145	747.855	233.279	1751.18
Q8IZ83;Q8IZ83-3;Q8IZ83-2	ALDH16A1	727.167	1362.23	NaN	148.698	307.051	662.149	NaN	1725.3	NaN	592.021	194.227	--	NaN	NaN	1706.58	854.563	314.506	1636.34	599.423	410.466	928.558
P06753-6	TPM3	11788	NaN	NaN	5304.49	7522.19	3641.05	7101.21	NaN	6699.91	9137.74	3606.1	--	3502.57	7309.2	16294.3	25653	6255.21	3380.67	NaN	767.388	40668.3
Q9NTJ5;Q9NTJ5-2	SACM1L	NaN	NaN	702.832	NaN	569.925	657.178	NaN	NaN	NaN	727.118	479.218	--	301.074	NaN	NaN	NaN	526.659	455.926	694.584	NaN	NaN
P21333-2;P21333;Q14315-2;Q14315	FLNA	248.918	120.683	NaN	NaN	NaN	NaN	202.22	NaN	157.145	NaN	NaN	--	NaN	336.869	182.377	200.733	44.9177	NaN	NaN	NaN	366.016
P51148;P51148-2	RAB5C	13778.2	15929.5	5061.11	3036.93	4849.95	5289.31	9152.36	15269.6	18679.7	4692.76	3500.13	--	1947.26	26105.9	12628.6	11424.6	3799.87	3477.13	4002.25	2020.21	18660.1
P07900;P07900-2;Q58FG0;Q58FG1	HSP90AA1	7382.91	4858.78	3414.66	387.119	1319.36	6738.4	2711.93	7203.58	4674.25	2873.97	739.952	--	486.3	6365.92	13358.4	8140.83	3999.13	3257.41	935.543	425.895	11099.7
O75326;O75326-2	SEMA7A	2517.17	1633.07	1954.67	737.753	1440.11	2281.26	2541.96	1997.64	2002.98	2573.26	1108.99	--	1801.2	2422.67	1242.18	1560.95	1822.43	938.249	2093.84	2864.05	2401.15
Q9BWD1	ACAT2	NaN	906.899	2234.67	NaN	NaN	3800.81	NaN	NaN	3390.67	NaN	465.827	--	NaN	NaN	NaN	7039.02	1078.24	1446.82	NaN	NaN	NaN
Q13336;Q13336-2	SLC14A1	28937.9	10546.2	22208.6	21139.2	26589.4	28454.1	14031.6	44798.7	15579.9	29723.6	17822.2	--	22245.7	13480.3	40989.7	27478.3	30587.6	13214.2	32223.3	21264.6	17421.4
P28482;P28482-2;P27361-2;P27361-3;P27361	MAPK1	3049.01	NaN	1144.64	319.426	358.713	1309.77	814.663	2055.27	1353.55	1105.29	NaN	--	245.428	3214.24	2193.12	4291.99	998.71	433.038	882.913	1061.36	6001.68
P08238;Q58FF7	HSP90AB1	NaN	2456.69	3496.37	1318.04	382.901	NaN	1638.47	4002.28	2199.54	830.056	544.425	--	165.949	2917.25	6050.06	3210.42	3192.82	318.951	705.657	287.599	5726.95
P50895	BCAM	16865.8	7436.48	2812.59	7436.23	3288.6	4524.05	3863.85	16557.3	9770.54	2948.69	2715.78	--	2206.66	4532.73	9242.6	5073.77	3622.5	3051.94	3932.03	3448.2	2935.31
O94919	ENDOD1	12596.9	13535.6	2553.74	3822.58	4385.51	3450.83	5093.73	9827.02	12254.3	5113.18	1465.32	--	1605.92	19037	7869.81	13080.7	8143.35	4838.83	3784.11	2826.42	15832.2
Q9NRV9	HEBP1	10975.3	13233	3987.9	NaN	NaN	NaN	13368.1	19532.5	13002.3	3091.93	4977.13	--	NaN	17603.7	9979.94	19733	4451.02	12216.5	5812.93	1050.58	16211.3
Q00765;Q00765-2	REEP5	NaN	NaN	3283.33	4316.59	5357.64	NaN	NaN	NaN	NaN	4550.11	7770.89	--	NaN	NaN	NaN	NaN	5174.29	5212.17	NaN	NaN	NaN
P23526;P23526-2	AHCY	1081.51	NaN	562.106	NaN	14.9762	NaN	508.158	442.745	455.91	305.096	NaN	--	20.9248	408.281	104.397	4003.88	785.399	37.9038	140.517	NaN	834.721
P16452-2;P16452;P16452-3	EPB42	383329	207347	183023	271918	214231	243536	225680	258999	260121	277830	166359	--	115552	365979	319689	243116	205718	193889	250236	195993	342242
Q96G03;Q96G03-2	PGM2	NaN	664.219	1426.63	422.139	477.608	1426.89	2450.94	NaN	2407.22	784.34	NaN	--	NaN	1786.99	496.191	5539.47	894.172	682.976	1049.71	NaN	1487.99
Q99878;Q96KK5;Q9BTM1;Q93077;Q7L7L0;P20671;P0C0S8;P04908;Q8IUE6;P16104;Q9BTM1-2;Q71UI9-5;Q96QV6	HIST1H2AJ;HIST1H2AH;H2AFJ;HIST1H2AC;HIST3H2A;HIST1H2AD;HIST1H2AG;HIST1H2AB;HIST2H2AB;H2AFX	NaN	NaN	24207.4	24172.1	11911.8	58653	14527.3	63526.4	NaN	37348.4	13995.1	--	NaN	93730.1	NaN	NaN	26633.7	100129	11967.9	21929.3	54803
P07355-2;P07355;A6NMY6	ANXA2;ANXA2P2	NaN	1274.67	NaN	NaN	NaN	540.959	NaN	NaN	907.552	NaN	443.393	--	139.736	3257.11	690.262	NaN	NaN	NaN	NaN	240.644	NaN
P08754	GNAI3	NaN	5008.47	4503.92	11237.5	13825.5	4139.19	4602.86	11463.1	7797.3	8211.29	6296.93	--	1236.77	10856.5	5398.33	8155.59	10268.5	11787.9	11726.4	2543.62	7797.27
P15924;P15924-3;P15924-2	DSP	NaN	114.489	228.222	39.513	203.093	245.703	168.903	NaN	411.619	53.9558	71.8936	--	50.8147	502.443	171.312	101.101	31.8097	66.481	123.715	301.175	NaN
Q07960	ARHGAP1	NaN	NaN	1995.32	529.43	921.794	2967.41	5176.49	NaN	6285.41	622.58	291.241	--	NaN	NaN	1550.22	6053.18	900.773	1210.42	1136.47	671.723	NaN
P48426;P48426-2	PIP4K2A	7379.49	6569.72	4204.03	2362.58	3489.33	7514.61	9468.96	9651.25	7706.23	6350.07	1044.61	--	787.067	10199.9	12226.6	14680.6	8416.67	2885.01	7599.04	287.342	10738
Q15084-3;Q15084;Q15084-4;Q15084-5;Q15084-2	PDIA6	NaN	2472.96	720.237	898.023	1321.51	882.612	1959.3	2692.9	NaN	837.253	630.612	--	352.849	3872.24	1783.24	992.858	587.973	582.971	NaN	634.259	2010.95
P00492;Q9NRG1-2;Q9NRG1	HPRT1	49369.5	8904.49	5745.75	565.094	4628.21	21347.7	16884.9	36222	17587.3	8374.05	3097.82	--	1283.73	21583.3	4450	42324.9	8166.92	6240.95	5938.8	2259.21	6762.73
Q96RL7-4;Q96RL7-2;Q96RL7-3;Q96RL7	VPS13A	NaN	189.339	125.285	73.4237	119.036	99.5808	122.395	NaN	174.284	180.058	85.772	--	41.6223	349.302	176.216	141.752	111.275	88.5651	NaN	NaN	345.695
P33527-2;P33527;P33527-9;P33527-6;P33527-5;P33527-4;P33527-3;P33527-8;P33527-7;O15438;O15438-4	ABCC1	NaN	629.819	NaN	NaN	NaN	133.403	241.889	NaN	520.486	294.923	NaN	--	85.5385	333.682	328.823	385.113	159.59	106.238	NaN	NaN	NaN
Q9NP72;Q9NP72-2;Q9NP72-3	RAB18	NaN	6660.9	NaN	NaN	1841.37	4529.08	12663.9	NaN	NaN	4845.99	1832.16	--	1670.18	6401.22	NaN	NaN	1980.38	1911.96	4336.33	NaN	3277.24
P54725;P54725-2	RAD23A	NaN	6675.66	4122.96	285.537	554.066	NaN	4316.12	13430.1	8253.79	NaN	NaN	--	NaN	7641.56	14840.7	20062	6058.13	2912.35	1942.71	NaN	19563.9
P60709;Q6S8J3;A5A3E0;P0CG38;Q9BYX7;P0CG39	ACTB	1171200	685352	744667	767530	868729	937611	579635	838944	934276	941070	578748	--	414232	1076750	641279	754209	709344	497947	704050	617659	1266660
Q9NYU2;Q9NYU2-2;Q9NYU1	UGGT1	622.335	549.128	221.472	216.358	400.137	239.205	717.585	674.219	545.446	313.949	188.53	--	129.841	1100.12	310.449	399.709	208.834	309.813	359.73	192.941	899.457
P28289;P28289-2	TMOD1	101374	61106.1	28499.9	39454	51122.4	31005.6	63293.5	82433.1	70377.5	47315.9	29953.9	--	22508.4	263069	60931.6	76897.5	48586	30997.8	56102	35287.4	90154.1
P14625;Q58FF3	HSP90B1	1857.84	1384.54	431.712	934.305	948.081	NaN	1238.23	2772.35	1835.21	949.085	687.4	--	279.397	2579.78	1490.66	1165.02	344.623	NaN	665.677	NaN	2256.62
P61081	UBE2M	8202.6	1690.6	1469.62	NaN	NaN	NaN	NaN	6267.26	NaN	866.259	NaN	--	NaN	NaN	3982.3	3802.47	2536.59	862.806	1466.32	790.454	NaN
Q99828;Q99828-2	CIB1	NaN	3627.65	NaN	1970.11	1467.36	2101.98	4519.84	NaN	6577.65	NaN	1799.78	--	1346.33	NaN	NaN	NaN	1120.62	1189.61	1721.89	1733.47	9213.56
P01116-2;P01116	KRAS	6842.24	14031.8	11709.4	7932.82	5698.54	4435.67	6820.55	16705.3	7198.6	9985.7	4633.86	--	2703.65	20537.5	4334.06	13185.4	5622.55	4996.45	10726.1	9196.2	NaN
P47756-2;P47756	CAPZB	4711.52	1928.65	1662.47	1584.48	1224.08	NaN	5805.49	11100.8	5534.81	1256.9	973.893	--	527.545	16062.3	3305.47	7570.29	2653.24	2233.47	2100.81	NaN	6128.67
P11166	SLC2A1	1333010	917619	674977	635048	942443	868824	1107670	1059010	1091700	677630	616203	--	480310	1506360	1400910	730935	664693	672639	772208	324981	1494400
P61960;P61960-2	UFM1	NaN	7418.05	6806.83	NaN	3564.97	NaN	18623.2	NaN	20627.7	4076.88	NaN	--	NaN	NaN	NaN	25807.1	11407.5	NaN	5621.6	NaN	NaN
P27797	CALR	3527.68	3161.15	2055.82	4874.5	6689.04	4740.3	3437.04	12676.8	4576.25	7458.72	1126.85	--	2835.3	5198.92	2519.33	5982.62	4521.38	5807.1	7096.06	2257.65	10853.4
P51811	XK	NaN	NaN	3491.69	NaN	NaN	4589.95	NaN	8950.51	5872.49	3680.8	NaN	--	NaN	NaN	NaN	12331.1	3772.58	NaN	NaN	NaN	NaN
Q96IU4;Q96IU4-2	ABHD14B	NaN	NaN	3772.04	848.884	1293.33	9395.43	NaN	NaN	5989.46	1415.22	NaN	--	NaN	NaN	NaN	16068.8	4650.7	5944.2	1202.28	1386.85	NaN
P16070;P16070-16;P16070-5;P16070-7;P16070-3;P16070-4;P16070-6;P16070-17;P16070-8;P16070-10;P16070-11;P16070-13;P16070-14;P16070-12;P16070-18;P16070-15;P16070-9;P16070-19	CD44	NaN	3748.98	1201.97	NaN	1345.27	2423.07	NaN	9024.98	NaN	3258.12	1409.93	--	659.275	NaN	NaN	NaN	2140.78	2485.07	2439.78	1872.36	5422.69
Q9UBW8	COPS7A	3364.37	1110.64	998.115	NaN	696.904	1012.21	1787.86	NaN	1601.01	1141.68	NaN	--	NaN	NaN	NaN	2435.21	1080.17	1282.43	1258.41	632.389	NaN
Q9UNW1;Q9UNW1-4;Q9UNW1-3;Q9UNW1-2	MINPP1	NaN	988.375	NaN	399.594	465.261	406.674	1383.67	NaN	1441.82	410.306	595.144	--	180.895	3186.98	NaN	564.466	336.606	603.875	313.724	NaN	2414.26
P04080	CSTB	NaN	NaN	NaN	NaN	NaN	NaN	NaN	7548.36	7749.77	NaN	1717.75	--	NaN	NaN	NaN	8256.16	1561.01	NaN	NaN	NaN	NaN
P05023-4;P05023;P05023-3;P05023-2;P13637;P50993;P13637-2;P13637-3;Q13733;P20648;P54707;P54707-2	ATP1A1	3101.75	1234.1	446.236	313.302	238.895	425.895	1154.81	719.852	1064.04	561.206	171.093	--	298.94	2308.1	1240.6	640.008	434.812	362.295	544.037	584.072	1702.31
P35754	GLRX	NaN	NaN	NaN	NaN	NaN	12528.8	NaN	NaN	NaN	9187.23	NaN	--	1227.21	NaN	NaN	NaN	2205.36	1718.5	4922.73	NaN	NaN
Q9NP58-4;Q9NP58	ABCB6	5064.22	10122	4304.65	3750.97	4968.43	4794.81	10638.1	6002.73	9157.36	5608.57	3338.74	--	2158.37	13245.7	4280.52	3542.41	4949.74	4879.74	6009.14	4102.76	10739.5
P11277-2	SPTB	234995	133375	124346	158569	195559	170653	121526	164505	149658	166068	145961	--	102157	297777	135196	118800	157560	148330	185450	131043	241603
Q93034	CUL5	NaN	NaN	330.699	NaN	211.719	376.77	283.422	534.277	NaN	305.068	NaN	--	NaN	NaN	NaN	1133.36	468.322	289.467	295.588	NaN	NaN
Q9UNZ2;Q9UNZ2-5;Q9UNZ2-4;Q9UNZ2-6	NSFL1C	3187.43	5675.39	640.015	NaN	NaN	139.906	2296.04	9227.31	4473.6	224.556	NaN	--	NaN	3044.38	11353.7	7935.02	315.112	3530.29	153.945	402.599	8038.11
Q96PL5	ERMAP	5460.69	2043.3	3899.44	3880.09	6577.87	6541.78	9721.5	1945.84	10715.1	6425.04	3508.6	--	2750.55	8143.44	1615.82	6955.82	5919.95	3536.36	6028.17	4041.83	16816.7
Q00169	PITPNA	10603.3	7094.56	NaN	1933.75	800.091	2205.25	9907.55	11678.1	17088.6	678.065	NaN	--	273.202	17078.2	9347.95	12648.8	844.303	1084.35	1173.4	1382.04	9680.76
P52565;P52565-2	ARHGDIA	24040.7	NaN	NaN	1492.1	2217.65	NaN	13301.1	47519.7	NaN	927.151	NaN	--	NaN	2367.06	6276.45	8866.43	4296.71	NaN	2617.31	NaN	11910.2
P04921-2;P04921-3;P04921	GYPC	1230570	762435	125455	299128	290677	141747	357960	814065	968161	111156	217342	--	99056	2131090	963656	1151180	352587	355872	437190	59736.5	1325930
P35611-2;P35611-6;P35611-4;P35611;P35611-3;P35611-5	ADD1	84714.5	54763.9	38087.4	31942.9	51914.8	44549.9	49494.2	78022.8	41164.7	45436	39041.8	--	21664.2	97281.8	64343.8	35745.4	40166	54078	54332.8	35921.9	88414.8
O60506-4;O60506-3;O60506-2;O60506;O60506-5;O43390;O43390-2;O43390-4;O43390-3	SYNCRIP	NaN	NaN	NaN	NaN	NaN	NaN	NaN	NaN	NaN	258.172	NaN	--	153.463	1242.9	NaN	NaN	396.411	NaN	534.606	373.156	NaN
Q9H8H3	METTL7A	6830.44	7240.12	3151.69	3893.06	3589.15	3272.42	6266.77	NaN	2721.43	NaN	3640.54	--	NaN	14086.9	NaN	6471.96	2837.09	NaN	2174.06	NaN	10121.4
Q9Y4D1-2;Q9Y4D1;Q9Y4D1-3;Q86T65-4;Q86T65	DAAM1	942.898	714.784	410.731	530.925	285.258	734.841	581.033	1837.15	752.162	453.941	234.604	--	479.023	1306	959.661	654.406	464.199	340.209	557.52	513.608	1250.37
P02730;P02730-2	SLC4A1	3360420	2295500	1987860	1946440	2898960	2017440	2052940	2396080	2106180	2609060	1757120	--	1277910	3088280	2200840	2076600	2011520	1851780	2123930	1798540	2431580
P11413;P11413-2;P11413-3	G6PD	3654.82	1110.52	NaN	NaN	611.498	1170.02	1757.57	3793.57	1775.54	NaN	NaN	--	NaN	4921.87	4820.33	6963.46	NaN	2436.42	2112.89	1090.92	13110.8
Q15907-2;Q15907;P62491-2;P62491;P57735	RAB11B;RAB11A	NaN	5161.15	4930.29	NaN	3434.95	3467.24	6777.32	9561.66	10235.3	4919.97	2612.29	--	NaN	9034.1	5373.73	NaN	NaN	NaN	2827.43	NaN	12839
Q9UKU0-7;Q9UKU0-2;Q9UKU0-5;Q9UKU0-3;Q9UKU0;Q9UKU0-9;Q9UKU0-8;Q9UKU0-1;Q9UKU0-6	ACSL6	2828.56	1741.93	1423.64	486.817	1128.56	1501.91	2381.4	3874.74	1932.22	1723.52	468.686	--	774.291	4693.51	2132	1591.86	1250.59	643.402	1280.48	1243.39	4520.82
O15484	CAPN5	6053.39	2362.06	1764.56	1046.74	1623.09	2047.36	3147.68	NaN	2511.19	1828.95	905.738	--	1169.56	12445.8	2959.09	1705.43	830.935	1486.84	3287.35	1717.36	4487.91
P20073-2;P20073	ANXA7	20722.4	3212.92	4207.1	1183.61	2058.68	7036.27	5926.72	14487.4	9220.76	2693.75	935.007	--	814.16	11064	5302.56	11282.8	2722.75	3420.13	1368.82	492.151	11532.1
Q12907	LMAN2	NaN	NaN	1227.34	439.285	1905.49	NaN	NaN	NaN	NaN	2704.32	1178.75	--	924.629	NaN	NaN	NaN	1289.4	1849.56	936.785	1448.49	NaN
Q9BSJ8;Q9BSJ8-2	ESYT1	NaN	255.656	NaN	NaN	NaN	NaN	255.167	NaN	150.184	NaN	NaN	--	NaN	500.621	NaN	363.369	58.7107	NaN	NaN	NaN	519.919
P61586;P08134;P62745	RHOA;RHOC	NaN	2851.84	NaN	2309.3	NaN	907.617	3825.64	NaN	6344.82	1624.4	2855.46	--	NaN	7991.65	NaN	3434.2	1000.03	4149.41	NaN	NaN	10175.7
Q969X1	TMBIM1	18765.3	11670.2	NaN	NaN	NaN	NaN	27824.2	43767.3	5811.8	NaN	NaN	--	NaN	49240.8	36787.3	33500	4970.53	NaN	NaN	NaN	24857.7
Q68D91;Q68D91-2	MBLAC2	NaN	6405.5	NaN	3832.37	4627.21	2485.43	NaN	NaN	5780.01	2877.24	1768.14	--	1827.72	16810.2	NaN	4207.66	2662.76	1433.39	3495.08	2051.63	16223.3
P16157-3;P16157-16;P16157-12;P16157-14;P16157-7;P16157-13;P16157-15;P16157-17;P16157-20;P16157-18	ANK1	145263	106603	103917	146863	139504	138532	100882	141652	107825	151233	104241	--	80091.5	217479	117949	97274.2	130730	114373	142886	107538	164637
P61020;P61020-2	RAB5B	NaN	11225.6	11277.4	10875.4	13526.7	15710.8	18929.6	9769.79	10467.9	12767.8	7678.5	--	2225.7	24921.6	3493.74	14180	12646.8	12726.2	8127.03	4776.22	10166.6
P16152;P16152-2	CBR1	2551.98	NaN	188.184	283.784	NaN	448.391	NaN	NaN	3522.14	343.901	NaN	--	NaN	NaN	2795.9	6000.87	601.916	523.074	289.601	1044.45	4391.74
P62805	HIST1H4A	NaN	NaN	31517.9	1985.32	11273.7	19089.6	NaN	NaN	NaN	25402.6	2744.01	--	2664.02	6502.87	NaN	2544.98	14656.7	4137.79	8591.13	9052.21	NaN
P02549;P02549-2	SPTA1	210471	171650	137120	178787	227379	174793	148501	192074	178418	173588	144748	--	108500	268914	165616	161372	159648	165475	208692	142026	243089
P10909-3;P10909-4;P10909-6;P10909;P10909-5;P10909-2	CLU	NaN	NaN	1170.43	NaN	652.246	NaN	1359.06	NaN	1888.35	1393.15	626.454	--	344.048	NaN	701.732	NaN	670.588	591.086	NaN	1498.53	NaN
Q99808;Q99808-2	SLC29A1	33686.2	12793.5	22863.4	14630.2	12850.4	38253	9468.5	33505.7	17403.9	34214.8	13587.7	--	10189.7	14975.7	29021.8	16463.7	20776.4	14306.2	18696.5	20936.1	17294.1
Q08722;Q08722-2;Q08722-3;Q08722-4	CD47	315908	136833	116510	162597	140838	110968	174894	328409	159179	103377	60809.9	--	42919	346479	232812	150260	155488	76105.8	125977	62276.4	297524
P17927;Q2VPA4-3;Q2VPA4;Q2VPA4-2	CR1	NaN	NaN	NaN	NaN	158.412	NaN	81.1851	NaN	169.197	NaN	NaN	--	139.176	NaN	NaN	NaN	264.935	80.0407	NaN	137.824	NaN
Q9UEY8-2;Q9UEY8	ADD3	1940.55	NaN	929.761	655.805	1244.7	664.404	1502.9	2440.05	1576.57	1178.25	205.053	--	834.482	5458.42	1644.02	1267.41	669.305	1115.36	1703.1	890.362	3674.68
P09543-2;P09543	CNP	8785.55	7506.05	5681.2	4634.25	6991.09	7800.66	7126.17	10309.3	8448.25	15016.4	2948.94	--	2671.28	13571.8	5471.76	8210.66	8920.95	5119.13	12113.2	6955.46	7925.53
Q99880;Q99879;Q99877;Q93079;Q5QNW6;P62807;P58876;P57053;O60814;Q5QNW6-2;Q8N257;Q16778;P33778;P23527;P06899;Q96A08	HIST1H2BL;HIST1H2BM;HIST1H2BN;HIST1H2BH;HIST2H2BF;HIST1H2BC;HIST1H2BD;H2BFS;HIST1H2BK;HIST3H2BB;HIST2H2BE;HIST1H2BB;HIST1H2BO;HIST1H2BJ	NaN	20262.9	8483.08	NaN	6892.59	NaN	NaN	NaN	NaN	51381.7	NaN	--	7066.99	NaN	NaN	NaN	21503	NaN	11277.9	32065	11095.7
Q9NZW5	MPP6	1105.06	580.531	NaN	535.753	498.247	NaN	525.071	NaN	624.172	403.43	NaN	--	152.607	NaN	NaN	728.626	482.45	137.381	192.804	NaN	NaN
P37840;P37840-2;P37840-3;Q16143	SNCA	115069	75041	58150.4	135781	77883	69330.8	97344.6	52027.3	64954.3	79278.2	37049.2	--	41799.3	60735.1	37887.8	84924.8	45629	54509.3	56652	65512.9	52868.5
O75396	SEC22B	7759.75	4332.24	3219.47	9145.74	4552.51	NaN	5453.47	7678.93	5646.87	5381.99	NaN	--	1853.62	11208.2	8345.92	9432.44	4893.69	3723.15	5805.48	1648.3	7517.74
Q14697;Q14697-2	GANAB	959.198	NaN	NaN	NaN	170.83	314.352	805.769	NaN	741.971	505.897	425.739	--	285.876	1285.87	1306.71	963.324	285.529	394.943	467.295	250.382	1635.73
P14209-3;P14209	CD99	NaN	NaN	NaN	NaN	NaN	NaN	9311.65	NaN	5903.77	2723.6	NaN	--	NaN	10897	NaN	NaN	3833.03	NaN	9481.06	NaN	NaN
P20020-6;P20020;P20020-4;P20020-1;P20020-5;P20020-2	ATP2B1	2621.25	1980.57	544.3	1393.18	1165.07	1531.42	1344.12	2027.14	856.535	970.619	980.819	--	584.612	3465.99	3439.17	1790.42	726.569	321.666	1421.66	898.918	3052.12
P61006;P61006-2;P51153;P20337;O95716;P20336	RAB8A	NaN	NaN	6758.7	2716.56	5007.92	6824.79	NaN	NaN	8569.53	NaN	5010.74	--	NaN	18201.5	10119.4	11771.4	6132.69	10228.1	7497.63	NaN	NaN
Q08554-2;Q08554	DSC1	NaN	1079.43	NaN	NaN	NaN	693.541	NaN	2146.62	1346.1	NaN	313.222	--	NaN	4286.55	3994.91	NaN	NaN	516.994	NaN	1031.8	NaN
P06753-2;P06753-5;P06753-7	TPM3	548653	306906	91180.4	68455.2	171420	147736	294989	455590	234095	126145	87225	--	67915.6	376710	382452	222039	106897	117429	140759	69312.8	383150
Q14254	FLOT2	43543	42325.5	38843	47763.2	60057.7	43307.1	32128.8	57256.8	47948.7	47106.5	36396.6	--	25035.8	58959.8	45928	32005.7	37491.1	43630.3	53952.9	34783.7	60318.3
P26038	MSN	NaN	1648.69	NaN	NaN	180.265	244.948	950.052	NaN	1078.06	414.027	323.904	--	164.864	1202.57	NaN	1509.73	620.036	NaN	85.4024	382.878	692.46
Q13616	CUL1	1708.89	NaN	NaN	145.98	224.54	1279.17	1530.58	NaN	1614.25	619.636	NaN	--	NaN	1529.88	1859.59	2193.74	924.335	366.741	777.747	NaN	2947.69
Q6PIU2-2;Q6PIU2;Q6PIU2-3	NCEH1	NaN	2027.22	NaN	552.73	NaN	899.655	2857.68	NaN	2634.24	NaN	697.635	--	429.928	4390.7	1918.19	1423.48	2134	1165.59	561.53	918.501	3550.83
O43633	CHMP2A	5331.13	NaN	NaN	1548.79	NaN	NaN	3680.92	NaN	3329.11	NaN	NaN	--	NaN	5579.17	5767.08	6208.63	3913.74	3234.8	4054.88	979.221	10725.2
Q14773-2;Q14773;Q14773-3	ICAM4	7582.37	NaN	5243.81	3841	8588.75	7224.46	2920.6	15252.4	NaN	5612.93	3380.71	--	3117.66	NaN	NaN	11560	5128.45	3346.18	7488.16	3939.18	NaN
P05089-2;P05089;P05089-3	ARG1	7568.2	6563.67	3035.1	2116.75	1615.47	7163.8	7792.48	4005.75	10640	5381.9	831.104	--	300.557	19252.1	8000.12	10200.7	2244.45	2006.8	731.888	2570.37	3552.92
Q9UJU6;Q9UJU6-2;Q9UJU6-3;Q9UJU6-6;Q9UJU6-5;Q9UJU6-4	DBNL	NaN	598.489	NaN	NaN	NaN	NaN	NaN	1280.7	715.37	NaN	NaN	--	NaN	NaN	1274.48	2107.23	1374.62	639.017	670.589	582.996	NaN
Q9UNN5;Q9UNN5-2	FAF1	NaN	NaN	NaN	NaN	190.874	NaN	612.056	NaN	897.788	423.848	NaN	--	NaN	NaN	NaN	1161.2	451.356	302.794	500.644	NaN	969.556
P23634-7;P23634-6;P23634-8;P23634	ATP2B4	7552.99	3975.25	3082.35	3982.71	5784.26	5344.16	6389.87	10168.2	6283.97	7190.13	3954.47	--	2418.72	18000.6	8022.08	5527.99	4772.41	5031.78	5746.33	5554.96	13503.3
Q04656-5;Q04656;Q04656-2;Q04656-3;Q04656-4	ATP7A	818.973	688.533	304.233	316.183	339.544	433.181	405.251	487.565	480.765	590.041	251.675	--	174.177	981.675	NaN	412.03	398.498	301.37	410.877	337.579	947.798
Q6DD88	ATL3	6872.61	2847.61	NaN	660.81	1649.05	2141.49	2703.56	1155.86	4026.74	1665.08	667.601	--	484.359	8756.26	3003.09	2767.15	904.625	1408.77	1308.28	570.224	5533.18
P62834	RAP1A	72418.8	70983.3	37610.9	4511.66	36275.1	39732	61621.1	72453.9	62289.8	42501.9	16396.1	--	19500.3	117446	21146.1	45564.2	29392.3	60284.5	62839.3	39281	83781.9
P10644;P10644-2	PRKAR1A	4486.47	6979.56	3459.49	4068.59	4832.98	4782.36	5516.41	3777.75	7117.04	6063.33	2994.26	--	380.757	12055.3	5730.57	4214.61	3948.12	2008.2	4874.6	857.974	8797.57
O15439;O15439-2;O15439-3;O15439-4	ABCC4	1784.47	953.544	419.157	566.407	610.007	433.607	1163.65	1782.08	959.865	617.435	408.474	--	349.332	2484.85	1252.42	751.161	537.372	576.193	681.129	606.582	2465.76
O14523;O14523-2	C2CD2L	NaN	NaN	495.928	498.761	493.602	NaN	NaN	NaN	NaN	611.45	381.157	--	246.992	NaN	NaN	NaN	368.458	300.92	508.366	NaN	NaN
Q9BS26	ERP44	2777.81	NaN	1011.61	1216.4	1446.85	1608.06	1509.7	NaN	1518.37	1679.33	868.987	--	NaN	4831.14	NaN	NaN	940.648	940.358	1561.03	NaN	7423.67
P50416-2;P50416	CPT1A	NaN	574.142	NaN	NaN	NaN	NaN	NaN	904.962	581.436	NaN	NaN	--	NaN	1487.68	719.257	683.381	NaN	NaN	NaN	NaN	1567.48
P40925-3;P40925;P40925-2	MDH1	NaN	NaN	734.023	NaN	NaN	NaN	203.955	321.651	212.058	NaN	NaN	--	NaN	3308.96	421.901	16133.5	90.0363	NaN	110.473	NaN	1357.81
P11171-2;P11171;P11171-5;P11171-3;P11171-7;P11171-6;Q9H4G0-4;Q9H4G0-3;Q9H4G0-2;Q9H4G0;Q9Y2J2-3	EPB41	318770	148625	121324	162682	171512	158878	130882	228952	178373	179340	143799	--	90365	352449	208560	180996	145200	157078	172820	120235	334884
P37802-2;P37802;Q9UI15	TAGLN2	NaN	11955.5	9886.08	4603.47	1819.25	9835.12	12637.1	36829.5	20907.2	4912.72	1324.72	--	2060.67	7617.7	9103.51	14012.9	4401.13	7542.96	2853.94	NaN	NaN
Q86WQ0;Q86WQ0-2	NR2C2AP	NaN	NaN	NaN	NaN	NaN	NaN	NaN	NaN	NaN	NaN	NaN	--	NaN	NaN	NaN	NaN	1563.19	1367.51	NaN	NaN	5490.17
P0DP25;P0DP24;P0DP23;P27482		NaN	21762	1287.22	NaN	8709.6	NaN	NaN	NaN	NaN	NaN	NaN	--	NaN	NaN	NaN	10756.8	NaN	NaN	NaN	NaN	9759.15
P30044-2;P30044;P30044-3;P30044-4	PRDX5	NaN	NaN	NaN	NaN	NaN	NaN	NaN	NaN	NaN	NaN	NaN	--	NaN	NaN	NaN	3371.78	4728.42	2278.97	NaN	NaN	5547.53
Q9HA64	FN3KRP	NaN	NaN	1100.7	NaN	NaN	2020.61	NaN	NaN	NaN	1144.13	NaN	--	NaN	NaN	NaN	5815.57	4360.77	8842.82	NaN	2746.79	NaN
P25788-2;P25788	PSMA3	NaN	17213.9	739.872	NaN	NaN	NaN	NaN	13196	NaN	NaN	NaN	--	NaN	NaN	22066.5	5587.81	675.075	3002.14	6571.62	NaN	NaN
P08237-3;P08237;P08237-2	PFKM	NaN	544.68	NaN	NaN	NaN	NaN	516.721	NaN	293.731	NaN	NaN	--	NaN	NaN	2414.31	3930.41	2310.03	1914.96	874.867	349.152	2235.02
Q13619;Q13619-2;Q13620-3;Q13620-1;Q13620	CUL4A	NaN	537.761	NaN	NaN	NaN	NaN	326.235	NaN	NaN	NaN	NaN	--	NaN	NaN	488.725	888.034	NaN	NaN	461.853	NaN	1115.22
O75531	BANF1	NaN	NaN	NaN	NaN	NaN	NaN	NaN	NaN	NaN	NaN	NaN	--	NaN	NaN	NaN	NaN	14293.7	7694.95	NaN	18420	NaN
P61163	ACTR1A	NaN	1158.12	1339.71	NaN	NaN	2078.22	NaN	NaN	NaN	NaN	NaN	--	NaN	NaN	3933.77	4702.03	2853.99	1006.49	NaN	2758.01	NaN
Q9BQA1;Q9BQA1-2	WDR77	NaN	1978.62	NaN	NaN	NaN	NaN	NaN	NaN	NaN	410.937	NaN	--	NaN	NaN	NaN	6831.84	6523.57	4483.77	783.53	1531.16	4702.11
Q9NRF8	CTPS2	NaN	NaN	NaN	NaN	NaN	256.466	NaN	967.615	NaN	NaN	NaN	--	NaN	NaN	1218.07	1230.55	623.123	606.026	732.901	428.335	1490.19
P30711;P30711-2	GSTT1	NaN	NaN	7984.74	NaN	NaN	7621.78	NaN	NaN	NaN	NaN	NaN	--	1979.37	NaN	6542.67	NaN	NaN	3847.59	NaN	10936.9	NaN
P14550	AKR1A1	NaN	NaN	NaN	NaN	NaN	NaN	NaN	NaN	NaN	NaN	NaN	--	NaN	NaN	2346.45	1752.17	NaN	347.331	NaN	NaN	NaN
P52294	KPNA1	NaN	NaN	NaN	NaN	225.136	NaN	NaN	NaN	NaN	NaN	NaN	--	NaN	NaN	NaN	NaN	454.378	750.428	613.662	435.636	NaN
P55786;P55786-2;A6NEC2;A6NEC2-2;A6NEC2-3	NPEPPS	NaN	NaN	NaN	NaN	NaN	NaN	NaN	NaN	NaN	NaN	NaN	--	NaN	NaN	NaN	640.089	689.427	81.895	227.35	NaN	NaN
Q6L8Q7-2;Q6L8Q7	PDE12	1219.61	NaN	NaN	NaN	NaN	541.627	604.232	NaN	654.372	NaN	NaN	--	NaN	NaN	NaN	1418.68	1396.87	948.119	910.623	NaN	NaN
P28072	PSMB6	NaN	27860	NaN	NaN	NaN	NaN	NaN	NaN	NaN	NaN	NaN	--	683.975	NaN	16575	20550.6	4981.06	17602.5	NaN	NaN	NaN
P63261	ACTG1	8186.59	NaN	NaN	NaN	NaN	NaN	NaN	NaN	6284.87	NaN	NaN	--	NaN	NaN	6688.02	4781.44	753.75	NaN	NaN	NaN	NaN
P48147	PREP	NaN	NaN	278.285	NaN	NaN	NaN	NaN	NaN	NaN	690.838	NaN	--	NaN	NaN	NaN	2104.25	5995.47	606.107	1336.7	1164.53	3680.08
P61978-3;P61978;P61978-2	HNRNPK	NaN	NaN	646.167	NaN	482.863	1480.37	2685.11	NaN	6119.81	NaN	NaN	--	NaN	NaN	5993.03	9846.14	5888.87	2984.62	2361.12	1514.19	7969.11
P68402;P68402-3;P68402-2;P68402-4	PAFAH1B2	NaN	NaN	4438.07	NaN	2806.83	7158.87	1668.19	NaN	NaN	NaN	1644.09	--	NaN	NaN	NaN	6786.5	7642.78	3091.67	3709.14	NaN	NaN
Q99627;Q99627-2	COPS8	NaN	NaN	NaN	NaN	NaN	NaN	NaN	NaN	1122.4	NaN	NaN	--	NaN	NaN	NaN	2957.72	1366.92	NaN	928.034	NaN	NaN
Q9H0P0-1;Q9H0P0-3;Q9H0P0-2;Q9H0P0	NT5C3A	NaN	NaN	NaN	1135.23	NaN	NaN	NaN	NaN	NaN	NaN	NaN	--	NaN	NaN	NaN	2212.68	3291.29	562.948	911.592	741.968	NaN
P04083	ANXA1	NaN	NaN	NaN	NaN	122.437	NaN	NaN	668.596	2135.88	136.325	3445.62	--	NaN	NaN	NaN	NaN	NaN	NaN	NaN	NaN	NaN
Q06124-1;Q06124;Q06124-3	PTPN11	1472.46	NaN	168.537	NaN	NaN	595.439	NaN	NaN	595.689	NaN	NaN	--	NaN	NaN	548.412	1144.71	NaN	723.823	NaN	NaN	NaN
Q9NR45	NANS	NaN	NaN	NaN	NaN	NaN	NaN	NaN	NaN	1174.77	NaN	NaN	--	NaN	NaN	1941.81	4736.34	1048.24	NaN	NaN	NaN	NaN
P28070	PSMB4	NaN	5225.68	NaN	285.093	NaN	NaN	NaN	NaN	NaN	NaN	NaN	--	NaN	NaN	NaN	10218.1	NaN	1174	1118.03	NaN	NaN
P14735;P14735-2	IDE	NaN	NaN	NaN	NaN	NaN	NaN	NaN	NaN	NaN	NaN	NaN	--	39.5175	NaN	309.524	463.804	893.505	115.238	386.707	259.452	2025.52
Q96DG6	CMBL	NaN	NaN	NaN	NaN	NaN	NaN	NaN	NaN	989.462	NaN	NaN	--	NaN	NaN	NaN	4216.45	908.229	NaN	1650.69	NaN	NaN
P67775;P67775-2;P62714;P60510	PPP2CA;PPP2CB	NaN	NaN	1511.47	NaN	NaN	495.323	NaN	NaN	NaN	2139.81	NaN	--	NaN	NaN	16529.4	4689.42	16380.7	7444.02	4477.41	NaN	NaN
Q6XQN6;Q6XQN6-3;Q6XQN6-2	NAPRT	NaN	NaN	149.457	NaN	NaN	NaN	NaN	NaN	NaN	1060.78	NaN	--	NaN	NaN	4374.82	15704	2930.7	1123.08	2415.96	1864.95	14214.6
O00487	PSMD14	NaN	4016.72	NaN	NaN	1595.27	NaN	NaN	NaN	2345.42	NaN	NaN	--	NaN	NaN	NaN	23000.4	7783.74	7546.54	6036.87	2556.67	9706.45
P49720	PSMB3	NaN	24678.2	523.821	NaN	NaN	NaN	932.548	NaN	NaN	NaN	NaN	--	NaN	NaN	5096.78	16347.5	NaN	3056.51	NaN	NaN	NaN
P25789;P25789-2	PSMA4	NaN	24959.3	NaN	NaN	NaN	NaN	NaN	8866.71	NaN	NaN	NaN	--	NaN	NaN	9904.17	28226.8	1778.33	9574.2	NaN	1643.06	NaN
O75874	IDH1	NaN	NaN	NaN	NaN	NaN	NaN	NaN	NaN	NaN	338.331	NaN	--	NaN	NaN	NaN	1513.15	1294.96	NaN	NaN	NaN	2108.01
Q15185-4;Q15185;Q15185-3;Q15185-2	PTGES3	NaN	NaN	NaN	NaN	NaN	2307.94	NaN	NaN	NaN	NaN	NaN	--	NaN	NaN	NaN	18940.7	11305.9	5549.79	8689.95	NaN	NaN
Q99436;Q99436-2	PSMB7	NaN	7421.93	NaN	NaN	NaN	NaN	NaN	3197.13	NaN	NaN	NaN	--	NaN	NaN	NaN	2291.36	NaN	1582.81	NaN	921.286	NaN
Q8WVJ2	NUDCD2	NaN	NaN	NaN	NaN	NaN	NaN	1691.36	NaN	NaN	1944.6	NaN	--	NaN	NaN	4632.81	9237.56	7532.25	3160.62	4864.44	NaN	19415.9
Q16851-2;Q16851	UGP2	NaN	1422.86	461.984	NaN	212.923	NaN	893.855	NaN	672.408	NaN	NaN	--	NaN	NaN	NaN	2800.6	NaN	NaN	NaN	NaN	1817.17
Q04760-2;Q04760	GLO1	NaN	NaN	1157.53	NaN	NaN	NaN	NaN	NaN	NaN	NaN	NaN	--	NaN	NaN	NaN	38835.7	15276.9	NaN	16059.3	4232.48	NaN
P49588;P49588-2	AARS	NaN	NaN	NaN	NaN	NaN	NaN	NaN	2582.08	NaN	NaN	NaN	--	NaN	NaN	8648.95	NaN	1289.2	7335.04	NaN	950.416	5904.67
P02008	HBZ	NaN	NaN	40875.5	NaN	NaN	9479.64	NaN	NaN	NaN	22923.5	NaN	--	NaN	NaN	3519.84	38586	29489.6	444.416	10780.1	3078.76	57702.9
Q9P0J7	KCMF1	NaN	NaN	NaN	NaN	NaN	NaN	NaN	NaN	NaN	NaN	NaN	--	NaN	NaN	NaN	1576.75	NaN	973.694	499.758	NaN	1353.85
P49721	PSMB2	NaN	7709.96	NaN	NaN	NaN	NaN	NaN	NaN	NaN	NaN	284.06	--	NaN	NaN	6581.8	8712.57	NaN	3512.68	710.393	NaN	4395.61
Q96GD0;Q6ZT62;Q6ZT62-2	PDXP	NaN	NaN	2390.16	NaN	NaN	1581.18	1713.43	NaN	2511.7	NaN	NaN	--	NaN	NaN	NaN	NaN	2033.58	NaN	1167.61	NaN	NaN
P00441	SOD1	NaN	NaN	396.344	NaN	NaN	NaN	NaN	NaN	4042.58	NaN	NaN	--	NaN	NaN	NaN	24433.9	2109.07	NaN	NaN	378.031	NaN
P61201;P61201-2	COPS2	NaN	NaN	1461.03	697.044	847.837	3942.73	NaN	NaN	1682.96	NaN	NaN	--	NaN	NaN	1491.31	4816.7	2197.17	2120.71	361.965	NaN	NaN
Q9HC38-2;Q9HC38;Q9HC38-3	GLOD4	NaN	734.26	NaN	NaN	NaN	796.554	NaN	NaN	NaN	NaN	NaN	--	NaN	NaN	NaN	9616.8	822.366	NaN	426.759	NaN	NaN
Q15691;Q9UPY8-2;Q9UPY8	MAPRE1	NaN	NaN	NaN	NaN	710.426	NaN	NaN	3431.87	NaN	NaN	NaN	--	NaN	NaN	NaN	NaN	3628.07	NaN	1662.72	977.28	NaN
P20618	PSMB1	NaN	NaN	NaN	NaN	NaN	NaN	NaN	NaN	1182.17	NaN	NaN	--	NaN	NaN	NaN	2137.79	753.596	5982.09	1724.56	NaN	NaN
Q15181	PPA1	NaN	NaN	1289.68	NaN	NaN	NaN	NaN	NaN	NaN	1607.38	NaN	--	NaN	NaN	NaN	3051.75	21836.3	1915.61	4968.72	3770.88	14197.2
P37837	TALDO1	NaN	1162.26	624.508	NaN	138.503	NaN	NaN	NaN	NaN	NaN	51.9278	--	NaN	NaN	NaN	11527.1	450.912	641.005	NaN	242.716	NaN
P25787	PSMA2	NaN	17143.6	323.578	NaN	NaN	NaN	NaN	NaN	NaN	NaN	NaN	--	NaN	NaN	4535.91	21976.7	NaN	1789.58	3900.76	NaN	NaN
Q96F85;Q96F85-2	CNRIP1	NaN	12684.4	10088.6	NaN	7018.9	NaN	NaN	NaN	36159.7	NaN	NaN	--	NaN	NaN	24873.8	40343.7	18713	2783.88	11344.4	NaN	13758.3
O60234	GMFG	NaN	NaN	NaN	NaN	NaN	NaN	NaN	NaN	NaN	2420.11	NaN	--	NaN	NaN	NaN	13904.8	8327.17	3104	4554.02	3390.64	NaN
Q10567-3;Q10567-2;Q10567;Q10567-4	AP1B1	NaN	242.682	150.658	NaN	NaN	NaN	NaN	NaN	300.351	NaN	NaN	--	NaN	NaN	NaN	823.481	640.316	797.565	845.741	248.91	NaN
Q9Y3C6	PPIL1	NaN	NaN	NaN	NaN	NaN	NaN	NaN	NaN	NaN	NaN	NaN	--	NaN	NaN	NaN	5672.42	NaN	NaN	NaN	1114.95	8899.43
Q9NY33;Q9NY33-4;Q9NY33-2	DPP3	NaN	NaN	NaN	NaN	NaN	NaN	NaN	NaN	NaN	NaN	28.5104	--	NaN	NaN	274.838	384.436	258.702	397.913	NaN	35.5919	273.049
P09651-3;P09651-2;P09651;Q32P51	HNRNPA1;HNRNPA1L2	NaN	NaN	NaN	NaN	NaN	NaN	NaN	NaN	1772.06	NaN	NaN	--	NaN	NaN	NaN	NaN	1085	2398.29	1009.9	1275.57	NaN
Q16658	FSCN1	NaN	NaN	NaN	NaN	NaN	NaN	NaN	NaN	NaN	330.924	NaN	--	NaN	NaN	NaN	2275.32	3861.92	374.96	1057.45	849.752	3142.18
P07451	CA3	NaN	NaN	1211.19	NaN	NaN	NaN	NaN	NaN	NaN	NaN	NaN	--	NaN	NaN	NaN	8801.24	4507.27	NaN	NaN	1868.47	8755.12
P10768	ESD	NaN	NaN	1212.66	NaN	NaN	NaN	NaN	NaN	NaN	1226.16	NaN	--	NaN	NaN	NaN	11908.5	24536.4	1121.17	2830.28	2161.93	3954.07
P11766	ADH5	NaN	NaN	NaN	NaN	NaN	NaN	NaN	NaN	NaN	NaN	NaN	--	NaN	NaN	NaN	3243.47	833.167	505.754	NaN	682.221	NaN
Q9UI12-2;Q9UI12	ATP6V1H	NaN	NaN	NaN	NaN	NaN	NaN	438.079	NaN	1504.98	NaN	NaN	--	NaN	NaN	868.861	910.179	340.404	525.173	NaN	NaN	NaN
P09496-2;P09496-4;P09496-3;P09496;P09496-5	CLTA	NaN	1333.99	NaN	NaN	NaN	NaN	NaN	NaN	NaN	NaN	NaN	--	NaN	NaN	1281.27	5623.97	2896.74	NaN	NaN	1586.31	9180.1
Q9ULC4-3;Q9ULC4;Q9ULC4-2	MCTS1	NaN	NaN	NaN	NaN	493.416	NaN	NaN	NaN	NaN	NaN	NaN	--	NaN	NaN	NaN	9268.26	2640.27	1188.46	1594.89	1136.39	NaN
P54577	YARS	NaN	NaN	62.802	24.8073	NaN	NaN	NaN	NaN	NaN	357.427	NaN	--	NaN	NaN	4221.92	4213.14	7625.39	6602.58	3552.87	933.29	8075.56
Q9BS40	LXN	NaN	NaN	13179.7	NaN	NaN	8967.45	NaN	NaN	6196.55	NaN	NaN	--	NaN	NaN	NaN	19812.9	1653.62	8757.6	5855.79	NaN	NaN
Q93009-3;Q93009	USP7	NaN	181.359	NaN	NaN	NaN	51.2968	NaN	NaN	NaN	NaN	NaN	--	NaN	158.409	944.516	1623.75	1261.25	716.627	479.347	303.162	1941.92
P47755;P47755-2	CAPZA2	NaN	NaN	NaN	NaN	NaN	1912.79	NaN	NaN	NaN	NaN	NaN	--	NaN	NaN	NaN	1581.54	3100.46	2006.51	954.74	NaN	NaN
Q969T9;Q969T9-2	WBP2	NaN	NaN	3353.99	NaN	NaN	NaN	NaN	NaN	4279.37	NaN	NaN	--	NaN	NaN	NaN	2978.09	2701.78	4424.11	2873.81	NaN	NaN
P49247	RPIA	NaN	539.393	NaN	NaN	NaN	NaN	NaN	NaN	NaN	NaN	NaN	--	NaN	NaN	NaN	14784.3	1342.98	233.001	509.495	NaN	4939.27
P17812;P17812-2	CTPS1	2228.83	293.181	297.367	44.4419	129.15	1299.39	534.478	NaN	NaN	351.244	NaN	--	NaN	NaN	2531.79	2726.82	6901.37	2572.88	4582.67	2402.96	2058.05
P09972	ALDOC	6121.29	NaN	190.854	1398.22	NaN	NaN	NaN	NaN	NaN	NaN	NaN	--	NaN	1584.04	NaN	NaN	8655.8	NaN	NaN	NaN	NaN
P05455	SSB	NaN	NaN	NaN	NaN	NaN	NaN	NaN	NaN	NaN	NaN	NaN	--	NaN	NaN	1822.77	872.023	NaN	NaN	NaN	NaN	2309.08
Q9NP79;Q9NP79-2	VTA1	3836.3	NaN	NaN	NaN	NaN	NaN	NaN	NaN	NaN	NaN	NaN	--	NaN	NaN	4474.97	5777.65	6226.27	3341.41	4673.1	NaN	NaN
P52566	ARHGDIB	4552.06	NaN	2700.1	NaN	NaN	NaN	3069.44	29160	NaN	NaN	NaN	--	NaN	NaN	4341.34	7801.12	1927.69	3276	5490.46	NaN	NaN
O75083;O75083-3	WDR1	NaN	NaN	263.244	NaN	NaN	NaN	NaN	NaN	NaN	260.24	NaN	--	NaN	NaN	587.034	2108.96	7056.94	1403.03	848.334	979.77	1700.81
P43034;P43034-2	PAFAH1B1	NaN	927.159	NaN	NaN	NaN	NaN	538.58	NaN	NaN	NaN	182.082	--	NaN	NaN	NaN	3452.33	503.694	NaN	76.2257	NaN	1369.88
P21281;P15313	ATP6V1B2	NaN	NaN	NaN	NaN	NaN	NaN	NaN	NaN	NaN	NaN	NaN	--	NaN	NaN	1545.75	2572.63	NaN	315.112	NaN	NaN	2639.34
P30085-3;P30085;P30085-2	CMPK1	NaN	2573.87	NaN	NaN	NaN	NaN	NaN	NaN	NaN	601.195	NaN	--	NaN	NaN	6014.31	35849.7	2533.95	2466.35	11847.1	682.19	42882.9
O60610;O60610-2;O60610-3	DIAPH1	NaN	467.646	743.839	NaN	NaN	264.723	NaN	NaN	NaN	438.056	NaN	--	NaN	NaN	1047.57	1059.48	576.877	94.5524	590.293	541.82	NaN
P55263-2;P55263;P55263-3;P55263-4	ADK	NaN	NaN	NaN	NaN	NaN	NaN	NaN	NaN	NaN	NaN	292.203	--	NaN	NaN	12937.4	17043.3	4237.81	2928.66	4463.03	3684.63	7158.88
Q99829	CPNE1	NaN	NaN	NaN	NaN	266.372	NaN	NaN	NaN	570.025	NaN	NaN	--	NaN	NaN	1213.4	2799.04	775.917	355.371	1082.14	NaN	NaN
Q96FW1;Q96FW1-2	OTUB1	NaN	NaN	NaN	NaN	NaN	NaN	885.059	NaN	1416.9	NaN	NaN	--	NaN	NaN	1016.83	6310.69	1090.5	1911.73	NaN	835.056	5965.24
O75832;O75832-2	PSMD10	NaN	NaN	NaN	NaN	NaN	1871.71	NaN	8603.26	NaN	NaN	NaN	--	NaN	NaN	NaN	21769.3	7200.15	5887.39	6955.07	NaN	NaN
Q02790	FKBP4	NaN	NaN	NaN	NaN	NaN	NaN	NaN	NaN	NaN	NaN	NaN	--	NaN	NaN	NaN	1018.56	530.269	239.82	NaN	NaN	NaN
P05387	RPLP2	NaN	NaN	NaN	NaN	NaN	NaN	3193.81	NaN	NaN	NaN	NaN	--	NaN	NaN	10150.1	6323.95	9643.23	NaN	NaN	NaN	20952.2
P54652	HSPA2	NaN	NaN	NaN	NaN	NaN	433.15	455.009	NaN	NaN	381.875	NaN	--	NaN	NaN	332.199	1060.01	333.776	NaN	1070.83	227.7	15577.9
Q9UHY1	NRBP1	NaN	596.555	NaN	NaN	NaN	NaN	NaN	NaN	NaN	NaN	NaN	--	NaN	NaN	NaN	1832.23	459.243	621.046	684.491	NaN	3257.68
Q9NX46	ADPRHL2	NaN	NaN	NaN	NaN	NaN	665.9	NaN	NaN	NaN	NaN	NaN	--	NaN	NaN	941.233	NaN	NaN	NaN	562.761	NaN	1244.37
Q9BY43;Q9BY43-2	CHMP4A	NaN	NaN	NaN	NaN	NaN	NaN	NaN	NaN	NaN	3091.48	NaN	--	NaN	NaN	23887.3	30344.7	12725.8	21920.1	9450.18	NaN	27559.8
Q15366-7;Q15366-8;Q15366-4;Q15366-5;Q15366-6;Q15366-3;Q15366;Q15366-2;P57721-2;P57721-3;P57721-5;P57721-4;P57721	PCBP2	NaN	NaN	NaN	NaN	NaN	NaN	NaN	NaN	1320.23	NaN	NaN	--	NaN	NaN	NaN	1480.25	845.776	11473.6	NaN	408.463	NaN
Q53H96;Q53H96-2	PYCRL	NaN	NaN	NaN	366.226	NaN	1102.82	NaN	NaN	NaN	1441.99	NaN	--	NaN	NaN	NaN	4984.91	7118.74	6982.64	NaN	3789.52	NaN
Q9BVM2	DPCD	NaN	NaN	NaN	NaN	NaN	NaN	3720.48	5854.24	NaN	NaN	NaN	--	NaN	NaN	NaN	8496.4	NaN	NaN	3126.93	1358.19	12938.7
Q96CV9;Q96CV9-2;Q96CV9-3	OPTN	NaN	727.133	NaN	NaN	NaN	NaN	NaN	610.728	NaN	NaN	NaN	--	NaN	NaN	2568.08	1608.91	434.821	903.838	620.046	313.803	1048.22
Q9BVL4	SELO	NaN	NaN	NaN	NaN	NaN	332.628	NaN	NaN	278.493	NaN	NaN	--	NaN	NaN	743.705	1834.66	1506.86	1359.38	1248.92	949.725	2299.78
P23919;P23919-2	DTYMK	NaN	NaN	NaN	NaN	NaN	1139.16	NaN	NaN	NaN	638.907	NaN	--	NaN	NaN	NaN	11305.7	5222.56	32415.4	12377.4	NaN	13626.9
Q7L5N1	COPS6	NaN	NaN	NaN	NaN	NaN	1246.46	NaN	NaN	NaN	NaN	501.886	--	NaN	NaN	NaN	NaN	2209.22	2192.01	750.734	NaN	NaN
Q96BJ3;Q96BJ3-3;Q96BJ3-2	AIDA	NaN	NaN	NaN	NaN	NaN	NaN	NaN	NaN	NaN	NaN	NaN	--	NaN	NaN	1775.62	1193.06	NaN	NaN	NaN	NaN	2633.3
Q9C0E2	XPO4	NaN	NaN	NaN	NaN	NaN	408.427	NaN	NaN	NaN	NaN	NaN	--	NaN	NaN	NaN	NaN	1334.81	266.033	NaN	279.428	NaN
P06576	ATP5B	417.051	187.126	268.198	NaN	98.3124	NaN	NaN	NaN	292.432	NaN	NaN	--	NaN	1345.03	NaN	NaN	NaN	NaN	NaN	NaN	NaN
O95197-3;O95197-4;O95197-7;O95197-2;O95197;O95197-5	RTN3	NaN	NaN	5217.01	NaN	3303.16	5240.39	NaN	NaN	NaN	9306.21	4636.2	--	NaN	NaN	NaN	NaN	NaN	NaN	NaN	NaN	NaN
Q15836;P63027	VAMP3;VAMP2	NaN	12524.3	11842.2	5126.03	16361.6	NaN	NaN	NaN	4289	NaN	NaN	--	4779.36	18313.7	NaN	25726.2	NaN	NaN	NaN	NaN	NaN
P25705-2;P25705;P25705-3	ATP5A1	NaN	755.922	842.808	NaN	NaN	NaN	NaN	2417.5	840.485	465.085	NaN	--	NaN	1784.68	NaN	NaN	NaN	NaN	NaN	NaN	NaN
O15084;O15084-4;O15084-1;O15084-2;Q8N8A2-5;Q8N8A2-3;Q8N8A2-4;Q8N8A2;Q8N8A2-2	ANKRD28	NaN	198.221	NaN	NaN	NaN	NaN	NaN	NaN	NaN	NaN	NaN	--	NaN	NaN	NaN	472.666	215.21	167.31	177.923	NaN	1333.85
P21399	ACO1	NaN	NaN	NaN	NaN	NaN	196.176	NaN	NaN	NaN	NaN	NaN	--	NaN	NaN	NaN	NaN	465.984	681.303	382.061	294.916	NaN
P35236;P35236-2;P35236-3	PTPN7	NaN	NaN	NaN	194.188	NaN	588.912	NaN	NaN	NaN	NaN	NaN	--	NaN	NaN	NaN	1964.75	NaN	1340.5	1147.83	752.773	NaN
Q04637-6;Q04637-7;Q04637-5;Q04637-4;Q04637-3;Q04637;Q04637-8;Q04637-9	EIF4G1	NaN	NaN	NaN	73.0263	NaN	NaN	NaN	NaN	NaN	NaN	NaN	--	NaN	NaN	NaN	NaN	NaN	383.633	297.008	101.165	NaN
Q709C8-4;Q709C8-2;Q709C8-3;Q709C8	VPS13C	NaN	41.0401	NaN	NaN	NaN	NaN	NaN	NaN	NaN	NaN	NaN	--	NaN	NaN	125.052	NaN	25.7178	18.1782	40.0154	NaN	138.174
Q93070	ART4	NaN	NaN	2856.98	1616.64	2339.91	1536.75	NaN	NaN	NaN	NaN	NaN	--	NaN	NaN	NaN	NaN	1201.64	1931.81	952.173	NaN	NaN
Q9BTY7	HGH1	NaN	NaN	509.64	NaN	NaN	NaN	NaN	NaN	NaN	NaN	NaN	--	NaN	NaN	NaN	NaN	1311.91	873.843	1053.91	865.729	NaN
Q9NZL4-3;Q9NZL4;Q9NZL4-2	HSPBP1	NaN	NaN	NaN	NaN	279.886	660.875	NaN	NaN	NaN	NaN	NaN	--	NaN	NaN	NaN	NaN	1311.5	NaN	274.869	338.097	NaN
Q9UN37;O75351	VPS4A	NaN	NaN	NaN	NaN	NaN	502.114	NaN	NaN	NaN	NaN	NaN	--	NaN	NaN	NaN	NaN	3228.52	3068.39	NaN	1188.96	NaN
Q16186	ADRM1	NaN	1331.52	NaN	NaN	NaN	NaN	NaN	NaN	NaN	NaN	NaN	--	NaN	NaN	2830.72	1147.56	NaN	3512.43	NaN	NaN	4799.43
P14923;P35222	JUP	NaN	NaN	481.453	NaN	353.986	594.072	NaN	NaN	NaN	NaN	NaN	--	NaN	NaN	NaN	NaN	NaN	NaN	NaN	592.13	NaN
Q9NWX6	THG1L	NaN	NaN	NaN	NaN	NaN	NaN	NaN	NaN	NaN	771.414	NaN	--	NaN	NaN	NaN	NaN	1055.09	NaN	NaN	871.249	12729.8
Q13148;Q13148-4	TARDBP	NaN	NaN	NaN	NaN	NaN	NaN	NaN	NaN	NaN	359.919	NaN	--	NaN	NaN	1640.12	1912.76	1221.85	1812.49	1746.52	NaN	NaN
P15170-2;P15170-3;P15170;Q8IYD1	GSPT1	NaN	NaN	NaN	NaN	NaN	NaN	NaN	NaN	NaN	186.607	NaN	--	NaN	NaN	NaN	NaN	1103.51	667.087	478.999	NaN	NaN
Q9Y4G8;Q8TEU7-2;Q8TEU7-5;Q8TEU7-3;Q8TEU7;Q8TEU7-4	RAPGEF2	NaN	NaN	NaN	NaN	NaN	NaN	NaN	NaN	NaN	NaN	67.5749	--	NaN	NaN	NaN	NaN	284.075	252.319	152.155	267.837	NaN
Q9Y263	PLAA	NaN	NaN	NaN	NaN	NaN	NaN	NaN	NaN	NaN	264.029	NaN	--	NaN	NaN	NaN	747.045	289.826	611.516	430.35	350.747	2514.52
P54252-4;P54252;P54252-1;P54252-3;P54252-5	ATXN3	NaN	NaN	NaN	NaN	NaN	NaN	NaN	NaN	NaN	285.974	NaN	--	NaN	NaN	NaN	NaN	843.988	474.012	590.142	NaN	1197.44
Q96T66;Q96T66-2;Q96T66-3	NMNAT3	NaN	NaN	NaN	NaN	NaN	NaN	NaN	NaN	758.051	NaN	NaN	--	NaN	NaN	NaN	NaN	1242.66	2141.55	2192.07	NaN	NaN
P20042	EIF2S2	NaN	NaN	NaN	NaN	NaN	NaN	NaN	NaN	NaN	1155.02	NaN	--	NaN	NaN	2263.62	NaN	2793.31	2155.42	1437.67	NaN	NaN
Q7Z2W4;Q7Z2W4-2;Q7Z2W4-3;Q7Z2W4-4	ZC3HAV1	NaN	NaN	NaN	NaN	NaN	NaN	NaN	NaN	235.561	NaN	NaN	--	NaN	NaN	514.939	846.037	208.405	381.832	310.908	251.301	NaN
A1XBS5-5;A1XBS5-2;A1XBS5-4;A1XBS5-3;A1XBS5	FAM92A1	NaN	NaN	NaN	NaN	NaN	NaN	NaN	NaN	NaN	NaN	979156	--	NaN	NaN	NaN	NaN	673777	652860	697930	NaN	NaN
P11277;P11277-3;Q01082-3;Q01082-2;Q01082;O15020-2;O15020	SPTB	NaN	NaN	NaN	533.924	471.571	NaN	NaN	NaN	NaN	3026.38	NaN	--	NaN	NaN	NaN	2582.6	5086.08	24515	NaN	NaN	NaN
Q5VYK3	ECM29	NaN	NaN	NaN	NaN	NaN	110.036	NaN	NaN	228.989	NaN	NaN	--	NaN	NaN	311.6	529.244	449.875	245.423	773.696	214.607	852.198
P08174-4;P08174;P08174-3;P08174-5;P08174-2;P08174-6;P08174-7	CD55	7883.32	NaN	4955.8	856.91	2502.62	NaN	2349.46	NaN	NaN	7107.05	NaN	--	NaN	NaN	1780.84	1698.64	6897.84	2830.93	3180.91	NaN	NaN
Q96AG4	LRRC59	NaN	NaN	374.057	NaN	175.913	449.153	NaN	NaN	NaN	597.823	NaN	--	NaN	NaN	NaN	NaN	NaN	409.1	NaN	NaN	NaN
O75165	DNAJC13	NaN	NaN	NaN	NaN	NaN	78.3381	NaN	127.439	NaN	NaN	NaN	--	NaN	NaN	299.67	NaN	224.882	153.491	256.845	122.433	NaN
P10114;Q9Y3L5	RAP2A;RAP2C	NaN	NaN	2508.7	NaN	2555.82	NaN	NaN	NaN	NaN	3662.65	NaN	--	NaN	NaN	NaN	NaN	NaN	2606.79	2701.55	1399.08	NaN
O95816;O95816-2	BAG2	NaN	NaN	NaN	NaN	834.849	NaN	NaN	NaN	NaN	1125.96	NaN	--	NaN	NaN	NaN	NaN	1351.49	2305.07	1266.59	1466.03	NaN
Q9NSD9;Q9NSD9-2	FARSB	NaN	NaN	NaN	NaN	NaN	313.441	NaN	NaN	NaN	356.11	NaN	--	NaN	NaN	886.725	NaN	NaN	297.43	NaN	390.799	NaN
P25311	AZGP1	NaN	NaN	699.659	NaN	NaN	NaN	NaN	NaN	592.64	270.067	NaN	--	NaN	1442.98	NaN	NaN	NaN	NaN	NaN	NaN	NaN
Q8WUD1;Q8WUD1-2	RAB2B	NaN	NaN	NaN	NaN	NaN	2150.64	NaN	NaN	NaN	1230.19	NaN	--	842.248	3745.72	NaN	1862.6	NaN	NaN	NaN	NaN	NaN
P42229;P42229-2	STAT5A	948.116	NaN	NaN	NaN	NaN	354.159	NaN	NaN	586.046	NaN	NaN	--	NaN	NaN	NaN	1999.66	NaN	1283.24	NaN	473.707	2383.1
Q08AM6;Q08AM6-2	VAC14	NaN	NaN	NaN	NaN	NaN	227.514	NaN	NaN	NaN	186.872	NaN	--	NaN	NaN	1361.24	1051.6	728.873	746.609	626.467	380.852	1838.29
Q86TP1;Q86TP1-2;Q86TP1-5;Q86TP1-4;Q86TP1-3;Q86TP1-6;Q86TP1-7	PRUNE	NaN	NaN	NaN	NaN	NaN	656.487	NaN	NaN	538.705	NaN	NaN	--	NaN	NaN	1577.55	1428.6	1001.2	468.965	1081.21	490.935	3451.39
Q9BXD5-2;Q9BXD5;Q9BXD5-4;Q9BXD5-3	NPL	NaN	NaN	NaN	NaN	NaN	1197.55	NaN	NaN	717.594	NaN	NaN	--	NaN	NaN	NaN	NaN	1694.37	817.841	NaN	920.933	NaN
O75387;O75387-2	SLC43A1	NaN	NaN	586.83	NaN	731.561	NaN	NaN	NaN	NaN	NaN	NaN	--	389.614	NaN	NaN	NaN	NaN	887.75	719.602	652.121	NaN
P23284	PPIB	NaN	NaN	NaN	2399.56	NaN	NaN	2826.07	NaN	NaN	NaN	1468.16	--	NaN	NaN	978.726	2237.78	1220.01	NaN	NaN	1463.36	NaN
Q9NTX5-6;Q9NTX5-2;Q9NTX5;Q9NTX5-3;Q9NTX5-5;Q9NTX5-4	ECHDC1	NaN	NaN	2145.71	NaN	NaN	2175.01	NaN	NaN	NaN	1063.36	NaN	--	NaN	NaN	4384.5	NaN	1991.39	1554.75	1882.91	NaN	NaN
Q9NR46;Q9NR46-2	SH3GLB2	NaN	NaN	NaN	NaN	NaN	1058.82	NaN	NaN	NaN	NaN	468.848	--	NaN	NaN	NaN	NaN	3643.62	6745.94	4157.82	3152.68	NaN
Q9HBL0;Q68CZ2-2;Q63HR2-5;Q63HR2-2;Q63HR2-6;Q63HR2;Q63HR2-4;Q68CZ2	TNS1	151.326	NaN	NaN	NaN	88.6648	112.922	NaN	NaN	NaN	NaN	NaN	--	51.293	NaN	236.284	NaN	192.732	443.129	NaN	151.213	NaN
P26599;P26599-2;P26599-3	PTBP1	NaN	NaN	NaN	NaN	NaN	443.017	NaN	NaN	NaN	NaN	187.46	--	NaN	NaN	NaN	NaN	418.678	774.917	527.164	727.898	NaN
O15554	KCNN4	NaN	1636.28	NaN	1111.22	NaN	1298.62	1725.05	NaN	NaN	NaN	559.437	--	NaN	NaN	2921.45	2336	NaN	863.068	NaN	NaN	3484.25
P68371;P04350;Q13509-2;Q3ZCM7;A6NNZ2;Q9H4B7	TUBB4B;TUBB4A	NaN	219.47	NaN	NaN	25.9325	174.82	NaN	NaN	NaN	NaN	36.4682	--	NaN	NaN	NaN	NaN	265.085	409.456	11343.8	558.264	NaN
P57737-2;P57737-4;P57737;P57737-3	CORO7	NaN	NaN	NaN	NaN	202.885	764.737	NaN	NaN	NaN	NaN	NaN	--	55.6763	NaN	2213.81	2410.26	487.924	861.961	5130.8	1550.93	NaN
Q6B0K9	HBM	NaN	NaN	14728.1	NaN	NaN	8938.39	NaN	NaN	NaN	NaN	631.182	--	NaN	NaN	NaN	NaN	10420.8	37577.7	7859.7	NaN	NaN
Q9Y6U3;Q9Y6U3-3;Q9Y6U3-2	SCIN	NaN	NaN	9251.9	9936.76	6636.92	1845.94	NaN	NaN	NaN	NaN	NaN	--	254.476	NaN	NaN	NaN	2762.25	NaN	2298.52	NaN	NaN
A0AVT1;A0AVT1-2;A0AVT1-4	UBA6	NaN	NaN	NaN	NaN	NaN	NaN	NaN	NaN	NaN	NaN	NaN	--	NaN	NaN	NaN	NaN	160.763	524.771	149.897	249.902	NaN
O00743-3;O00743;O00743-2	PPP6C	NaN	NaN	NaN	NaN	NaN	NaN	NaN	NaN	NaN	NaN	NaN	--	NaN	NaN	NaN	NaN	856.348	684.497	1308.37	456.188	NaN
O00764;O00764-3;O00764-2	PDXK	NaN	NaN	NaN	NaN	NaN	NaN	NaN	NaN	NaN	NaN	NaN	--	NaN	NaN	4360.72	NaN	NaN	NaN	2035.53	1002.46	2968.8
O43314-2;O43314;Q6PFW1-6;Q6PFW1-5;Q6PFW1-7;Q6PFW1-4;Q6PFW1-3;Q6PFW1-2;Q6PFW1	PPIP5K2	NaN	NaN	NaN	NaN	NaN	NaN	NaN	NaN	NaN	NaN	NaN	--	NaN	NaN	NaN	NaN	402.43	602.771	354.363	NaN	NaN
O60884	DNAJA2	NaN	NaN	NaN	NaN	NaN	NaN	NaN	NaN	NaN	NaN	NaN	--	NaN	NaN	2511.78	2065.12	NaN	741.332	NaN	NaN	NaN
O95260-2;O95260	ATE1	NaN	NaN	NaN	NaN	NaN	NaN	NaN	NaN	NaN	NaN	NaN	--	NaN	NaN	NaN	NaN	663.087	NaN	1307.03	1212.69	NaN
P05388;P05388-2;Q8NHW5	RPLP0;RPLP0P6	NaN	NaN	NaN	NaN	NaN	NaN	NaN	NaN	NaN	NaN	NaN	--	NaN	NaN	3211.85	NaN	1293.96	1155.68	1827.37	2174.55	NaN
P11172;P11172-3;P11172-2;P11172-4	UMPS	NaN	NaN	NaN	NaN	NaN	NaN	NaN	NaN	NaN	NaN	NaN	--	NaN	NaN	NaN	701.721	NaN	875.531	376.607	NaN	NaN
P19474;P19474-2	TRIM21	NaN	NaN	NaN	NaN	NaN	NaN	NaN	NaN	NaN	NaN	NaN	--	NaN	NaN	NaN	NaN	NaN	315.439	270.638	194.12	NaN
P21964-2;P21964	COMT	NaN	NaN	NaN	NaN	NaN	NaN	NaN	NaN	NaN	NaN	NaN	--	NaN	NaN	NaN	NaN	981.983	1049.77	1575.3	1023.04	NaN
P22102;P22102-2	GART	NaN	NaN	NaN	NaN	NaN	NaN	NaN	NaN	NaN	NaN	NaN	--	NaN	NaN	NaN	NaN	983.014	3168.12	1207.59	1009.6	NaN
P23743;P23743-2;P23743-3	DGKA	NaN	NaN	NaN	NaN	NaN	NaN	NaN	NaN	NaN	NaN	NaN	--	NaN	NaN	NaN	NaN	417.971	NaN	297.778	234.26	NaN
P26639;P26639-2	TARS	NaN	NaN	NaN	NaN	NaN	NaN	NaN	NaN	NaN	NaN	NaN	--	NaN	NaN	NaN	NaN	459.479	1374.11	559.749	NaN	NaN
P27708	CAD	NaN	NaN	NaN	NaN	NaN	NaN	NaN	NaN	NaN	NaN	NaN	--	NaN	NaN	NaN	NaN	249.601	675.256	346.981	410.577	NaN
P31943	HNRNPH1	NaN	NaN	NaN	NaN	NaN	NaN	NaN	NaN	NaN	NaN	NaN	--	NaN	NaN	NaN	NaN	780.295	758.69	NaN	458.929	NaN
P33176;O60282-2;O60282;Q12840	KIF5B	NaN	NaN	NaN	NaN	NaN	NaN	NaN	NaN	NaN	NaN	NaN	--	NaN	NaN	852.008	980.055	NaN	NaN	NaN	NaN	1397.14
P42345	MTOR	NaN	NaN	NaN	NaN	NaN	NaN	NaN	NaN	NaN	NaN	NaN	--	NaN	NaN	NaN	NaN	50.2695	56.8798	65.2337	36.0728	NaN
P45985;P45985-2	MAP2K4	NaN	NaN	NaN	NaN	NaN	NaN	NaN	NaN	NaN	NaN	NaN	--	NaN	NaN	NaN	NaN	1051.37	1060.8	1077.92	681.511	NaN
P46019	PHKA2	NaN	NaN	NaN	NaN	NaN	NaN	NaN	NaN	NaN	NaN	NaN	--	NaN	NaN	NaN	NaN	91.3436	79.3828	NaN	76.7278	NaN
P46379-2;P46379;P46379-3;P46379-5;P46379-4	BAG6	NaN	NaN	NaN	NaN	NaN	NaN	NaN	NaN	NaN	NaN	NaN	--	NaN	NaN	NaN	NaN	275.119	1101.46	NaN	409.176	NaN
P51570;P51570-2	GALK1	NaN	NaN	NaN	NaN	NaN	NaN	NaN	NaN	NaN	NaN	NaN	--	NaN	NaN	1441.81	NaN	650.448	NaN	1008.27	NaN	936.911
P53602	MVD	NaN	NaN	NaN	NaN	NaN	NaN	NaN	NaN	NaN	NaN	NaN	--	NaN	NaN	NaN	2055.18	2948.47	NaN	927.608	825.854	3052.27
P54727;P54727-2	RAD23B	NaN	NaN	NaN	NaN	NaN	NaN	NaN	NaN	NaN	NaN	NaN	--	NaN	NaN	1626.54	NaN	3081.98	2441.24	NaN	NaN	5667
P55036-2	PSMD4	NaN	NaN	NaN	NaN	NaN	NaN	NaN	NaN	NaN	NaN	NaN	--	NaN	NaN	2420	2472.93	NaN	NaN	NaN	NaN	2302.45
Q15021	NCAPD2	NaN	NaN	NaN	NaN	NaN	NaN	NaN	NaN	NaN	NaN	NaN	--	NaN	NaN	NaN	NaN	72.7208	112.335	93.0005	49.3977	NaN
Q15418-3;Q15418-4;Q15418;Q15418-2	RPS6KA1	NaN	NaN	NaN	NaN	NaN	NaN	NaN	NaN	NaN	NaN	NaN	--	NaN	NaN	NaN	NaN	407.418	294.693	627.961	382.745	NaN
Q15477	SKIV2L	NaN	NaN	NaN	NaN	NaN	NaN	NaN	NaN	NaN	NaN	NaN	--	NaN	NaN	NaN	NaN	178.235	79.9078	77.2847	228.968	NaN
Q53GL7	PARP10	NaN	NaN	NaN	NaN	NaN	NaN	NaN	NaN	NaN	NaN	NaN	--	NaN	NaN	NaN	NaN	149.02	199.376	450.269	343.46	NaN
Q5EBM0-3;Q5EBM0-4;Q5EBM0;Q5EBM0-2	CMPK2	NaN	NaN	NaN	NaN	NaN	NaN	NaN	NaN	NaN	NaN	NaN	--	NaN	NaN	1300.62	1025.84	NaN	NaN	NaN	NaN	2051.38
Q6PGP7	TTC37	NaN	NaN	NaN	NaN	NaN	NaN	NaN	NaN	NaN	NaN	NaN	--	NaN	NaN	NaN	NaN	81.224	137.418	106.153	102.524	NaN
Q8NE71-2;Q8NE71	ABCF1	NaN	NaN	NaN	NaN	NaN	NaN	NaN	NaN	NaN	NaN	NaN	--	NaN	NaN	NaN	NaN	530.239	395.032	454.522	425.921	NaN
Q969R2-2;Q969R2;Q969R2-3;Q969R2-6;Q969R2-4;Q969R2-5	OSBP2	NaN	NaN	NaN	NaN	NaN	NaN	NaN	NaN	NaN	NaN	NaN	--	NaN	NaN	NaN	NaN	521.257	NaN	506.507	340.669	NaN
Q96JH7	VCPIP1	NaN	NaN	NaN	NaN	NaN	NaN	NaN	NaN	NaN	NaN	NaN	--	NaN	NaN	NaN	NaN	129.303	97.3289	NaN	80.8465	NaN
Q96QK1	VPS35	NaN	NaN	NaN	NaN	NaN	NaN	NaN	NaN	NaN	NaN	NaN	--	NaN	NaN	NaN	NaN	509.133	143.886	190.539	NaN	NaN
Q9BRG1	VPS25	NaN	NaN	NaN	NaN	NaN	NaN	NaN	NaN	NaN	NaN	NaN	--	NaN	NaN	NaN	NaN	NaN	2653.69	3129.68	2385.2	NaN
Q9NSY1;Q9NSY1-2;Q9NSY1-3	BMP2K	NaN	NaN	NaN	NaN	NaN	NaN	NaN	NaN	NaN	NaN	NaN	--	NaN	NaN	942.366	NaN	435.12	583.686	806.549	512.808	NaN
Q9NTJ3;Q9NTJ3-2	SMC4	NaN	NaN	NaN	NaN	NaN	NaN	NaN	NaN	NaN	NaN	NaN	--	NaN	NaN	339.048	228.156	NaN	NaN	NaN	NaN	385.802
Q9NZJ9;A0A024RBG1;Q9NZJ9-2;Q9NZJ9-3;Q96G61;Q8NFP7	NUDT4	NaN	NaN	NaN	NaN	NaN	NaN	NaN	NaN	NaN	NaN	NaN	--	NaN	NaN	4939.94	3024.76	NaN	NaN	NaN	NaN	5972.13
Q9UBV8	PEF1	NaN	NaN	NaN	NaN	NaN	NaN	NaN	NaN	NaN	NaN	NaN	--	NaN	NaN	NaN	NaN	880.666	1268.03	600.016	NaN	NaN
Q9Y285-2;Q9Y285	FARSA	NaN	NaN	NaN	NaN	NaN	NaN	NaN	NaN	NaN	NaN	NaN	--	NaN	NaN	NaN	NaN	NaN	139.313	146.028	260.524	NaN
Q9Y450-4;Q9Y450	HBS1L	NaN	NaN	NaN	NaN	NaN	NaN	NaN	NaN	NaN	NaN	NaN	--	NaN	NaN	NaN	1009.42	225.565	852.724	201.903	402.491	NaN
Q9Y5K5-2;Q9Y5K5-4;Q9Y5K5-3;Q9Y5K5	UCHL5	NaN	NaN	NaN	NaN	NaN	NaN	NaN	NaN	NaN	NaN	NaN	--	NaN	NaN	NaN	3762.07	2078.75	1951.92	2153.14	696.542	NaN
Q9Y5K6	CD2AP	NaN	NaN	NaN	NaN	NaN	NaN	NaN	NaN	NaN	NaN	NaN	--	NaN	NaN	954.417	NaN	1341.2	542.483	528.239	405.171	NaN
Q9Y5L0-3;Q9Y5L0;Q9Y5L0-1;Q9Y5L0-5	TNPO3	NaN	NaN	NaN	NaN	NaN	NaN	NaN	NaN	NaN	NaN	NaN	--	NaN	NaN	NaN	1968.01	NaN	NaN	392.322	331.219	NaN
Q8NBF2;Q8NBF2-2	NHLRC2	NaN	NaN	NaN	NaN	NaN	NaN	NaN	NaN	NaN	NaN	NaN	--	NaN	NaN	NaN	1664.65	1006	482.122	588.287	353.312	NaN
Q9H444	CHMP4B	NaN	NaN	NaN	NaN	NaN	NaN	NaN	NaN	NaN	NaN	NaN	--	NaN	NaN	11770.4	9210.42	NaN	NaN	NaN	NaN	13922.5
P28838-2;P28838	LAP3	NaN	NaN	NaN	NaN	NaN	NaN	NaN	NaN	NaN	NaN	NaN	--	NaN	NaN	NaN	923.94	273.529	1289.74	NaN	454.239	NaN
P51991-2;P51991	HNRNPA3	NaN	NaN	NaN	NaN	NaN	NaN	NaN	NaN	NaN	NaN	NaN	--	NaN	NaN	NaN	NaN	1922.81	1442.24	1401.55	NaN	NaN
P26641;P26641-2	EEF1G	NaN	NaN	NaN	NaN	NaN	NaN	NaN	NaN	NaN	NaN	NaN	--	NaN	NaN	NaN	NaN	457.952	4528.79	438.792	NaN	NaN
P47813	EIF1AX	NaN	NaN	NaN	NaN	NaN	NaN	NaN	NaN	NaN	NaN	NaN	--	NaN	NaN	NaN	5141.46	3056.53	NaN	764.573	NaN	NaN
Q99933-4;Q99933-3;Q99933;Q99933-2	BAG1	NaN	NaN	NaN	NaN	NaN	NaN	NaN	NaN	NaN	NaN	NaN	--	NaN	NaN	3201.83	2421.17	482.726	NaN	NaN	NaN	4861.25
P04792	HSPB1	NaN	NaN	NaN	NaN	NaN	NaN	NaN	NaN	NaN	NaN	NaN	--	NaN	NaN	NaN	13543.8	9500.68	NaN	10517	10188.7	NaN
Q9Y5P6;Q9Y5P6-2	GMPPB	NaN	NaN	NaN	NaN	NaN	NaN	NaN	NaN	NaN	NaN	NaN	--	NaN	NaN	NaN	NaN	3992.08	1807.22	1957.85	1100.81	NaN
P43490	NAMPT	NaN	NaN	NaN	NaN	NaN	NaN	NaN	NaN	NaN	NaN	NaN	--	NaN	NaN	NaN	NaN	NaN	NaN	NaN	NaN	NaN
O75347;O75347-2	TBCA	NaN	7612.62	NaN	NaN	NaN	NaN	NaN	NaN	NaN	NaN	NaN	--	NaN	NaN	NaN	NaN	NaN	NaN	NaN	NaN	NaN
P13693;P13693-2	TPT1	NaN	NaN	NaN	NaN	NaN	1643.66	NaN	NaN	NaN	NaN	NaN	--	NaN	NaN	NaN	NaN	NaN	NaN	NaN	NaN	NaN
Q9BYN0	SRXN1	NaN	NaN	NaN	NaN	NaN	NaN	NaN	NaN	NaN	NaN	NaN	--	NaN	NaN	NaN	NaN	NaN	NaN	NaN	NaN	NaN
P21266	GSTM3	NaN	NaN	NaN	NaN	NaN	NaN	NaN	NaN	NaN	NaN	NaN	--	NaN	NaN	NaN	2932.27	NaN	2166.56	NaN	NaN	NaN
Q9BY32;Q9BY32-3;Q9BY32-2	ITPA	NaN	NaN	NaN	NaN	NaN	NaN	NaN	NaN	1654.94	NaN	NaN	--	NaN	NaN	9182.88	NaN	NaN	NaN	NaN	NaN	11793.5
P81605;P81605-2	DCD	NaN	37005.7	4542.27	NaN	NaN	NaN	NaN	NaN	NaN	NaN	NaN	--	NaN	NaN	NaN	70421.5	NaN	NaN	NaN	NaN	NaN
O75822;O75822-3;O75822-2	EIF3J	NaN	NaN	NaN	NaN	NaN	NaN	NaN	NaN	NaN	NaN	NaN	--	NaN	2046.8	4561.28	NaN	NaN	NaN	NaN	NaN	4096.78
Q13564-2;Q13564;Q13564-3;Q13564-4	NAE1	NaN	NaN	NaN	NaN	NaN	NaN	NaN	NaN	NaN	NaN	NaN	--	NaN	NaN	NaN	774.471	NaN	NaN	NaN	NaN	NaN
P10746	UROS	NaN	NaN	NaN	NaN	NaN	NaN	NaN	NaN	NaN	NaN	NaN	--	NaN	NaN	NaN	NaN	2830.18	1886.77	NaN	NaN	NaN
O95376	ARIH2	NaN	NaN	NaN	NaN	NaN	NaN	NaN	NaN	NaN	NaN	NaN	--	NaN	NaN	NaN	NaN	NaN	NaN	NaN	NaN	NaN
P09417;P09417-2	QDPR	NaN	NaN	NaN	NaN	NaN	NaN	NaN	NaN	NaN	NaN	NaN	--	NaN	NaN	NaN	NaN	NaN	NaN	NaN	NaN	NaN
P06703	S100A6	NaN	NaN	NaN	NaN	NaN	NaN	NaN	NaN	NaN	NaN	NaN	--	NaN	NaN	NaN	278241	NaN	NaN	NaN	NaN	915317
Q9Y3B8-3;Q9Y3B8-2;Q9Y3B8	REXO2	NaN	NaN	NaN	NaN	NaN	NaN	NaN	NaN	NaN	NaN	NaN	--	NaN	NaN	NaN	NaN	NaN	NaN	NaN	NaN	NaN
Q8WXX5	DNAJC9	NaN	NaN	NaN	NaN	NaN	NaN	NaN	1342.33	NaN	NaN	NaN	--	NaN	NaN	NaN	NaN	NaN	NaN	NaN	NaN	2203.11
Q9BV20-2;Q9BV20	MRI1	NaN	NaN	NaN	NaN	NaN	NaN	NaN	NaN	NaN	NaN	NaN	--	NaN	NaN	NaN	NaN	NaN	NaN	NaN	NaN	NaN
P30086	PEBP1	NaN	NaN	NaN	NaN	NaN	NaN	1517.91	1997.23	NaN	NaN	NaN	--	NaN	2472.35	NaN	10519.5	1771.62	NaN	NaN	NaN	NaN
P46926;P46926-2	GNPDA1	NaN	NaN	NaN	NaN	NaN	NaN	NaN	NaN	NaN	NaN	NaN	--	NaN	NaN	NaN	3330.56	NaN	NaN	NaN	NaN	NaN
Q13526;O15428	PIN1	NaN	NaN	NaN	NaN	NaN	NaN	NaN	NaN	NaN	NaN	NaN	--	NaN	NaN	NaN	NaN	3190.06	2297.24	NaN	NaN	NaN
Q9NWV4	C1orf123	NaN	NaN	NaN	NaN	NaN	NaN	NaN	NaN	NaN	NaN	NaN	--	NaN	NaN	NaN	NaN	NaN	NaN	NaN	NaN	NaN
Q8WZA0;Q8WZA0-2	LZIC	NaN	NaN	NaN	NaN	NaN	NaN	NaN	NaN	NaN	NaN	NaN	--	NaN	NaN	NaN	NaN	NaN	NaN	NaN	NaN	NaN
P16083	NQO2	NaN	NaN	NaN	NaN	NaN	NaN	NaN	NaN	NaN	NaN	NaN	--	77.4054	NaN	NaN	2397.74	1128.56	NaN	NaN	NaN	NaN
Q15404;Q15404-2	RSU1	4039.78	NaN	NaN	NaN	NaN	NaN	NaN	NaN	1554.81	NaN	NaN	--	NaN	NaN	3007.77	1918.41	NaN	NaN	NaN	NaN	NaN
P48739;P48739-3;P48739-2	PITPNB	NaN	NaN	NaN	NaN	NaN	NaN	NaN	NaN	NaN	NaN	NaN	--	NaN	NaN	NaN	9328.03	NaN	NaN	NaN	NaN	17044.6
Q9BV73-2;Q9BV73	CEP250	NaN	NaN	NaN	NaN	NaN	NaN	NaN	NaN	NaN	NaN	NaN	--	NaN	NaN	NaN	1720.1	NaN	NaN	NaN	NaN	NaN
P09104;P09104-2	ENO2	NaN	NaN	NaN	NaN	NaN	NaN	NaN	NaN	NaN	NaN	NaN	--	NaN	NaN	NaN	6906.69	NaN	NaN	NaN	NaN	NaN
Q9BRA2	TXNDC17	NaN	NaN	NaN	NaN	NaN	NaN	NaN	NaN	NaN	NaN	NaN	--	NaN	NaN	NaN	9873.95	2550.38	NaN	NaN	NaN	NaN
P09211	GSTP1	NaN	NaN	NaN	NaN	NaN	NaN	NaN	NaN	NaN	NaN	NaN	--	NaN	NaN	NaN	7789.21	NaN	NaN	NaN	NaN	NaN
P08758	ANXA5	NaN	NaN	NaN	NaN	NaN	NaN	NaN	NaN	NaN	NaN	NaN	--	NaN	NaN	NaN	NaN	NaN	NaN	NaN	NaN	NaN
P52888;P52888-2	THOP1	NaN	NaN	NaN	NaN	NaN	NaN	NaN	NaN	NaN	NaN	NaN	--	NaN	NaN	NaN	NaN	NaN	NaN	NaN	NaN	NaN
Q5H9R7-3;Q5H9R7-4;Q5H9R7-6;Q5H9R7-2;Q5H9R7;Q5H9R7-5	PPP6R3	543.351	NaN	NaN	NaN	NaN	NaN	NaN	NaN	NaN	NaN	NaN	--	NaN	NaN	NaN	470.474	NaN	NaN	NaN	NaN	455.961
P48637;P48637-2	GSS	NaN	NaN	NaN	NaN	NaN	NaN	NaN	NaN	NaN	NaN	NaN	--	NaN	NaN	NaN	3778.19	NaN	NaN	NaN	NaN	NaN
P15374	UCHL3	NaN	NaN	NaN	NaN	NaN	NaN	1206.56	NaN	NaN	NaN	NaN	--	NaN	NaN	3093.53	1393.6	NaN	NaN	NaN	NaN	NaN
P12955;P12955-3;P12955-2	PEPD	NaN	NaN	NaN	NaN	NaN	NaN	NaN	NaN	NaN	NaN	NaN	--	NaN	NaN	NaN	4604.52	NaN	NaN	NaN	NaN	NaN
Q9Y5Z4;Q9Y5Z4-2	HEBP2	NaN	NaN	NaN	NaN	NaN	NaN	NaN	NaN	NaN	NaN	NaN	--	NaN	NaN	NaN	NaN	NaN	NaN	NaN	NaN	NaN
P00167-2;P00167;P00167-3	CYB5A	NaN	NaN	NaN	NaN	NaN	NaN	NaN	NaN	NaN	NaN	NaN	--	NaN	NaN	NaN	NaN	NaN	NaN	NaN	NaN	NaN
P04424;P04424-2;P04424-3	ASL	NaN	NaN	NaN	NaN	NaN	NaN	NaN	NaN	NaN	NaN	NaN	--	NaN	NaN	NaN	NaN	NaN	NaN	NaN	NaN	NaN
Q96KP4;Q96KP4-2	CNDP2	NaN	NaN	NaN	NaN	NaN	NaN	NaN	NaN	NaN	NaN	NaN	--	NaN	NaN	NaN	NaN	NaN	NaN	NaN	NaN	NaN
O43598;O43598-2	DNPH1	NaN	NaN	NaN	830.654	NaN	1496.37	NaN	NaN	NaN	NaN	1086.82	--	NaN	NaN	NaN	26202.5	NaN	NaN	NaN	NaN	NaN
Q16864;Q16864-2	ATP6V1F	NaN	NaN	NaN	NaN	NaN	NaN	NaN	NaN	NaN	NaN	NaN	--	NaN	NaN	NaN	NaN	NaN	NaN	NaN	NaN	NaN
Q14558-2;Q14558	PRPSAP1	NaN	1274.74	NaN	NaN	NaN	NaN	NaN	NaN	NaN	NaN	NaN	--	NaN	NaN	NaN	NaN	893.458	946.127	NaN	NaN	NaN
Q9NRX4-2;Q9NRX4	PHPT1	NaN	NaN	NaN	NaN	NaN	NaN	NaN	NaN	NaN	NaN	NaN	--	NaN	NaN	NaN	23034.6	NaN	NaN	NaN	NaN	NaN
Q7Z4W1	DCXR	NaN	NaN	NaN	NaN	NaN	NaN	NaN	NaN	NaN	NaN	NaN	--	NaN	NaN	NaN	4285.25	NaN	NaN	NaN	NaN	NaN
P14324-2;P14324	FDPS	NaN	NaN	NaN	NaN	NaN	NaN	NaN	NaN	NaN	NaN	NaN	--	NaN	NaN	NaN	NaN	2223.5	NaN	1038.75	NaN	NaN
P69892	HBG2	NaN	NaN	3189.88	NaN	NaN	NaN	NaN	NaN	NaN	NaN	NaN	--	NaN	NaN	NaN	15644.3	NaN	NaN	1922.28	NaN	NaN
O76054-4;O76054;O76054-5;Q9UDX4	SEC14L2	NaN	NaN	NaN	NaN	NaN	NaN	2225.45	NaN	881.028	NaN	NaN	--	NaN	NaN	NaN	2944.64	NaN	NaN	NaN	NaN	4743.11
P09525;P09525-2	ANXA4	NaN	NaN	NaN	NaN	NaN	NaN	NaN	NaN	NaN	NaN	NaN	--	NaN	NaN	NaN	NaN	NaN	NaN	NaN	NaN	NaN
Q9NUQ9;Q9NUQ9-2;Q9H0Q0	FAM49B	NaN	906.159	NaN	NaN	NaN	NaN	1402.7	NaN	NaN	NaN	NaN	--	NaN	NaN	NaN	NaN	NaN	NaN	NaN	NaN	1592.06
Q13867	BLMH	NaN	NaN	NaN	NaN	NaN	NaN	NaN	NaN	NaN	NaN	NaN	--	NaN	NaN	NaN	3896.44	NaN	NaN	NaN	NaN	NaN
P30740;P30740-2;O75830	SERPINB1	NaN	NaN	NaN	NaN	322.339	NaN	NaN	NaN	1450.5	772.064	NaN	--	NaN	NaN	NaN	1401.18	NaN	NaN	NaN	NaN	NaN
P60983	GMFB	NaN	NaN	NaN	NaN	NaN	NaN	NaN	NaN	NaN	NaN	NaN	--	NaN	NaN	NaN	4993.69	NaN	NaN	NaN	NaN	NaN
Q6PL18	ATAD2	NaN	NaN	NaN	NaN	NaN	NaN	NaN	NaN	NaN	NaN	NaN	--	NaN	NaN	NaN	NaN	NaN	NaN	NaN	NaN	2725.01
P54725-3	RAD23A	NaN	NaN	NaN	NaN	NaN	NaN	NaN	NaN	NaN	NaN	NaN	--	NaN	NaN	NaN	NaN	NaN	NaN	NaN	NaN	NaN
O00154-4;O00154-2;O00154-3;O00154-6;O00154-5;O00154-7;O00154	ACOT7	NaN	NaN	464.597	NaN	NaN	NaN	NaN	NaN	NaN	NaN	NaN	--	NaN	NaN	NaN	1261.07	948.983	NaN	NaN	NaN	NaN
P16930;P16930-2	FAH	NaN	NaN	NaN	NaN	NaN	NaN	NaN	NaN	NaN	NaN	NaN	--	NaN	NaN	NaN	8162.31	134.097	NaN	NaN	NaN	NaN
Q9H299	SH3BGRL3	NaN	NaN	NaN	NaN	NaN	1327.93	NaN	NaN	1203.27	NaN	NaN	--	750.047	NaN	NaN	NaN	NaN	NaN	2989.34	NaN	NaN
Q86X76-2;Q86X76-4;Q86X76;Q86X76-3;Q86X76-5	NIT1	NaN	NaN	NaN	NaN	NaN	NaN	NaN	NaN	NaN	NaN	NaN	--	NaN	NaN	NaN	NaN	NaN	NaN	NaN	NaN	NaN
Q15819	UBE2V2	NaN	NaN	NaN	NaN	NaN	NaN	NaN	NaN	NaN	NaN	NaN	--	NaN	14967.9	NaN	NaN	NaN	NaN	NaN	NaN	8543.28
Q5T5X7	BEND3	NaN	NaN	NaN	NaN	NaN	NaN	NaN	NaN	NaN	NaN	NaN	--	NaN	NaN	NaN	995.366	NaN	NaN	NaN	NaN	NaN
Q96FJ2;P63167	DYNLL2;DYNLL1	NaN	NaN	NaN	NaN	NaN	NaN	NaN	NaN	NaN	NaN	NaN	--	NaN	NaN	NaN	NaN	NaN	NaN	NaN	NaN	NaN
P61758;P61758-2	VBP1	NaN	NaN	NaN	NaN	NaN	NaN	NaN	NaN	NaN	NaN	NaN	--	NaN	NaN	NaN	NaN	NaN	NaN	NaN	NaN	NaN
Q99598	TSNAX	NaN	NaN	NaN	NaN	NaN	NaN	NaN	NaN	NaN	NaN	NaN	--	NaN	NaN	NaN	NaN	NaN	NaN	NaN	NaN	NaN
Q8IXQ3	C9orf40	NaN	NaN	NaN	NaN	NaN	NaN	NaN	NaN	NaN	NaN	NaN	--	NaN	NaN	NaN	NaN	NaN	NaN	NaN	NaN	NaN
Q8NCW5-2;Q8NCW5	APOA1BP	NaN	NaN	NaN	NaN	NaN	NaN	NaN	NaN	NaN	NaN	NaN	--	NaN	NaN	NaN	4203.73	NaN	NaN	NaN	NaN	NaN
Q8IUI8-2	CRLF3	NaN	NaN	NaN	NaN	NaN	NaN	NaN	NaN	NaN	NaN	NaN	--	NaN	NaN	NaN	6189.7	NaN	NaN	NaN	NaN	NaN
P61970	NUTF2	NaN	NaN	NaN	NaN	NaN	NaN	NaN	NaN	NaN	NaN	NaN	--	NaN	NaN	NaN	21271.8	3612.24	NaN	NaN	NaN	NaN
P31150	GDI1	NaN	NaN	NaN	NaN	NaN	NaN	NaN	NaN	NaN	NaN	NaN	--	NaN	NaN	NaN	NaN	NaN	NaN	NaN	NaN	NaN
O75223;O75223-3;O75223-2;O75223-4	GGCT	2878.16	NaN	NaN	NaN	NaN	NaN	NaN	1141.33	NaN	NaN	NaN	--	NaN	6404.96	1126.34	3985.84	NaN	NaN	NaN	NaN	NaN
P39687;O43423;O95626	ANP32A	NaN	NaN	NaN	NaN	NaN	NaN	NaN	NaN	NaN	NaN	NaN	--	NaN	NaN	NaN	2399.01	NaN	NaN	NaN	NaN	NaN
P58546	MTPN	NaN	NaN	NaN	NaN	NaN	NaN	NaN	NaN	NaN	NaN	NaN	--	NaN	NaN	NaN	18818.9	NaN	NaN	NaN	NaN	NaN
Q9UKK9	NUDT5	NaN	NaN	NaN	NaN	NaN	NaN	NaN	NaN	NaN	NaN	NaN	--	NaN	NaN	NaN	NaN	NaN	NaN	NaN	NaN	NaN
Q15843	NEDD8	NaN	4949.66	NaN	NaN	NaN	NaN	NaN	NaN	5586.1	NaN	NaN	--	NaN	8554.3	NaN	NaN	NaN	NaN	NaN	NaN	NaN
P24666-2	ACP1	NaN	NaN	NaN	NaN	NaN	NaN	NaN	NaN	NaN	NaN	NaN	--	NaN	NaN	NaN	12354	NaN	NaN	NaN	NaN	NaN
A6NDG6	PGP	NaN	NaN	NaN	NaN	NaN	NaN	NaN	NaN	NaN	NaN	268.045	--	NaN	NaN	NaN	4911.5	835.294	NaN	NaN	NaN	NaN
P06132	UROD	NaN	NaN	NaN	NaN	NaN	NaN	749.002	NaN	NaN	NaN	NaN	--	NaN	NaN	NaN	3256	NaN	NaN	NaN	NaN	NaN
P15531;P15531-2	NME1	NaN	NaN	1695.07	NaN	NaN	NaN	1463.84	NaN	674.891	NaN	NaN	--	NaN	NaN	NaN	4321.69	NaN	NaN	NaN	NaN	NaN
P06744;P06744-2	GPI	NaN	NaN	NaN	NaN	NaN	NaN	NaN	NaN	NaN	NaN	NaN	--	NaN	NaN	NaN	5828.58	774.405	NaN	NaN	NaN	NaN
Q9BRF8;Q9BRF8-2;Q9BRF8-3	CPPED1	NaN	NaN	NaN	NaN	NaN	NaN	NaN	NaN	NaN	NaN	NaN	--	NaN	NaN	NaN	1482.18	NaN	NaN	NaN	NaN	NaN
Q92882	OSTF1	NaN	NaN	605.264	NaN	NaN	NaN	NaN	NaN	NaN	NaN	NaN	--	NaN	NaN	NaN	2319.42	NaN	NaN	NaN	NaN	NaN
P07311;P07311-2	ACYP1	NaN	NaN	NaN	NaN	NaN	NaN	4337.66	NaN	NaN	NaN	NaN	--	NaN	NaN	NaN	NaN	NaN	NaN	NaN	NaN	NaN
P36543;P36543-2;P36543-3;Q96A05	ATP6V1E1	NaN	3175.69	NaN	NaN	NaN	NaN	NaN	2994.59	NaN	NaN	NaN	--	NaN	NaN	NaN	2192.84	NaN	NaN	NaN	NaN	NaN
Q9UHY7;Q9UHY7-2	ENOPH1	NaN	NaN	NaN	NaN	NaN	NaN	NaN	NaN	NaN	NaN	NaN	--	NaN	NaN	NaN	NaN	NaN	NaN	NaN	NaN	NaN
Q8TBC4-2;Q8TBC4	UBA3	NaN	NaN	NaN	NaN	NaN	NaN	NaN	NaN	NaN	NaN	NaN	--	NaN	NaN	NaN	775.602	NaN	NaN	NaN	NaN	NaN
Q96CD2;Q96CD2-2	PPCDC	NaN	NaN	678.042	NaN	NaN	710.21	NaN	NaN	NaN	NaN	NaN	--	NaN	NaN	NaN	NaN	NaN	284.583	576.775	NaN	NaN
P17174;P17174-2	GOT1	715.321	NaN	77.4398	NaN	NaN	NaN	NaN	NaN	NaN	NaN	NaN	--	NaN	NaN	NaN	8156.99	NaN	NaN	NaN	NaN	NaN
O00629	KPNA4	NaN	NaN	NaN	NaN	NaN	NaN	NaN	NaN	NaN	NaN	NaN	--	NaN	NaN	NaN	1804.57	NaN	NaN	NaN	NaN	NaN
P14174	MIF	NaN	NaN	NaN	NaN	NaN	NaN	NaN	NaN	NaN	NaN	NaN	--	3855.44	NaN	NaN	NaN	NaN	NaN	NaN	NaN	NaN
Q9GZT8;Q9GZT8-2;Q9GZT8-3	NIF3L1	NaN	NaN	NaN	NaN	NaN	NaN	NaN	NaN	NaN	NaN	NaN	--	NaN	NaN	NaN	61016.4	NaN	NaN	NaN	NaN	NaN
P09960;P09960-4;P09960-2;P09960-3	LTA4H	NaN	NaN	NaN	NaN	NaN	NaN	NaN	NaN	NaN	NaN	NaN	--	NaN	NaN	NaN	1653.69	NaN	NaN	NaN	NaN	275.742
O75348;O95670-2;O95670	ATP6V1G1	79513.5	NaN	NaN	NaN	NaN	NaN	NaN	NaN	NaN	NaN	NaN	--	NaN	NaN	NaN	NaN	NaN	NaN	NaN	NaN	NaN
P29218-3;P29218;P29218-2	IMPA1	NaN	NaN	NaN	NaN	NaN	NaN	NaN	NaN	NaN	NaN	NaN	--	NaN	NaN	NaN	NaN	NaN	NaN	NaN	NaN	NaN
O75935-3;O75935;O75935-2	DCTN3	NaN	2890.05	NaN	NaN	NaN	NaN	NaN	NaN	NaN	NaN	NaN	--	NaN	NaN	NaN	NaN	NaN	NaN	NaN	NaN	NaN
Q9HAB8;Q9HAB8-2	PPCS	3869.38	NaN	NaN	NaN	540.894	NaN	NaN	1923.62	NaN	NaN	NaN	--	NaN	2359.02	NaN	3545.38	NaN	NaN	NaN	NaN	2356.47
Q8N3F0-4;Q8N3F0-2;Q8N3F0	MTURN	NaN	NaN	NaN	NaN	NaN	NaN	NaN	NaN	NaN	NaN	NaN	--	NaN	NaN	NaN	NaN	NaN	NaN	NaN	NaN	NaN
Q99729-3;Q99729-2;Q99729-4	HNRNPAB	NaN	NaN	NaN	NaN	NaN	NaN	NaN	NaN	NaN	NaN	NaN	--	NaN	NaN	NaN	NaN	NaN	NaN	NaN	NaN	NaN
P04114	APOB	NaN	NaN	NaN	NaN	NaN	NaN	NaN	NaN	NaN	NaN	NaN	--	NaN	NaN	NaN	NaN	NaN	NaN	NaN	NaN	NaN
P55265-3;P55265-2;P55265;P55265-4;P55265-5	ADAR	NaN	NaN	NaN	NaN	NaN	NaN	NaN	NaN	NaN	NaN	NaN	--	NaN	NaN	NaN	NaN	NaN	NaN	NaN	NaN	NaN
P31153;P31153-2	MAT2A	NaN	NaN	NaN	NaN	NaN	NaN	NaN	NaN	NaN	NaN	NaN	--	NaN	NaN	NaN	NaN	NaN	NaN	NaN	NaN	NaN
P49589-2;P49589;P49589-3	CARS	NaN	NaN	NaN	NaN	NaN	NaN	NaN	NaN	NaN	NaN	NaN	--	NaN	NaN	NaN	NaN	NaN	NaN	NaN	NaN	NaN
O43665-2;O43665-1;O43665	RGS10	NaN	NaN	NaN	NaN	NaN	NaN	NaN	NaN	NaN	NaN	NaN	--	NaN	NaN	NaN	NaN	NaN	NaN	NaN	NaN	NaN
Q8TAC1;Q8TAC1-2	RFESD	NaN	NaN	NaN	NaN	NaN	NaN	NaN	NaN	NaN	NaN	NaN	--	NaN	NaN	NaN	4683.75	1762.89	NaN	NaN	NaN	NaN
Q15063;Q15063-5;Q15063-2;Q15063-6;Q15063-3;Q15063-4;Q15063-7	POSTN	NaN	77467.3	NaN	NaN	NaN	NaN	NaN	NaN	NaN	NaN	NaN	--	NaN	NaN	24040.2	NaN	NaN	NaN	NaN	NaN	NaN
O43765	SGTA	NaN	NaN	NaN	NaN	NaN	NaN	NaN	NaN	NaN	NaN	NaN	--	NaN	NaN	NaN	NaN	NaN	NaN	NaN	NaN	NaN
P51858;P51858-2;P51858-3	HDGF	NaN	NaN	NaN	NaN	NaN	NaN	NaN	NaN	NaN	NaN	NaN	--	NaN	NaN	NaN	NaN	NaN	NaN	NaN	NaN	NaN
O94903	PROSC	NaN	NaN	NaN	NaN	NaN	NaN	NaN	NaN	NaN	NaN	NaN	--	NaN	NaN	NaN	NaN	NaN	NaN	NaN	NaN	NaN
Q9NVS9-4;Q9NVS9;Q9NVS9-3	PNPO	NaN	NaN	NaN	NaN	NaN	NaN	NaN	NaN	NaN	NaN	NaN	--	NaN	NaN	NaN	2831.95	NaN	1283.89	NaN	NaN	NaN
Q7Z5P9-2;Q7Z5P9	MUC19	NaN	NaN	NaN	NaN	NaN	NaN	NaN	NaN	NaN	NaN	NaN	--	NaN	NaN	NaN	NaN	NaN	NaN	3105.87	1320.13	NaN
P31944	CASP14	NaN	NaN	NaN	NaN	NaN	NaN	NaN	NaN	NaN	NaN	NaN	--	NaN	3364.79	3264.7	NaN	NaN	NaN	NaN	NaN	NaN
Q9H0R4;Q9H0R4-2	HDHD2	NaN	NaN	NaN	NaN	NaN	NaN	NaN	NaN	NaN	NaN	NaN	--	NaN	NaN	NaN	NaN	NaN	NaN	NaN	NaN	NaN
Q53GQ0;Q53GQ0-2	HSD17B12	3373.87	2379.63	NaN	NaN	NaN	NaN	1881.77	NaN	NaN	NaN	NaN	--	NaN	NaN	NaN	NaN	NaN	NaN	NaN	NaN	NaN
A0FGR8-2;A0FGR8;A0FGR8-6;A0FGR8-5;A0FGR8-4	ESYT2	NaN	NaN	NaN	42.1719	NaN	NaN	NaN	NaN	NaN	NaN	NaN	--	NaN	NaN	NaN	NaN	NaN	136.225	159.26	NaN	NaN
A2A3N6;Q99755-2;Q99755-4;Q99755-3;Q99755	PIPSL	NaN	NaN	NaN	NaN	NaN	NaN	NaN	NaN	NaN	NaN	NaN	--	NaN	NaN	NaN	NaN	NaN	NaN	NaN	NaN	NaN
A2RRP1-2;A2RRP1	NBAS	NaN	NaN	NaN	NaN	NaN	NaN	NaN	NaN	NaN	NaN	NaN	--	NaN	NaN	NaN	NaN	NaN	NaN	NaN	NaN	NaN
A4UGR9-2;A4UGR9-3;A4UGR9;A4UGR9-8	XIRP2	NaN	NaN	NaN	NaN	NaN	NaN	NaN	NaN	NaN	NaN	NaN	--	NaN	NaN	NaN	NaN	NaN	NaN	NaN	NaN	NaN
A5D8V6	VPS37C	NaN	NaN	NaN	NaN	NaN	NaN	NaN	NaN	NaN	NaN	NaN	--	NaN	NaN	NaN	NaN	NaN	NaN	NaN	NaN	NaN
A6NDU8	C5orf51	NaN	NaN	NaN	NaN	NaN	NaN	NaN	NaN	NaN	NaN	NaN	--	NaN	NaN	NaN	3142.18	NaN	NaN	NaN	NaN	7144.6
A9QM74	KPNA7	NaN	NaN	NaN	NaN	NaN	NaN	NaN	NaN	NaN	NaN	NaN	--	NaN	NaN	NaN	NaN	NaN	NaN	NaN	NaN	NaN
B1AK76	SNURFL	NaN	NaN	NaN	NaN	NaN	NaN	NaN	NaN	NaN	NaN	NaN	--	NaN	NaN	NaN	NaN	NaN	NaN	NaN	NaN	NaN
C9J7I0	UMAD1	NaN	NaN	NaN	NaN	NaN	NaN	NaN	NaN	NaN	NaN	NaN	--	NaN	NaN	NaN	NaN	NaN	NaN	NaN	NaN	NaN
C9JL84-2	HHLA1	NaN	NaN	NaN	NaN	NaN	NaN	NaN	NaN	NaN	NaN	NaN	--	NaN	NaN	NaN	NaN	NaN	NaN	NaN	NaN	NaN
D6RIA3	LOC285556	NaN	NaN	NaN	NaN	NaN	NaN	NaN	NaN	NaN	NaN	NaN	--	NaN	NaN	NaN	NaN	NaN	NaN	NaN	NaN	NaN
O00148;Q13838;Q13838-2;O00148-3;O00148-2	DDX39A;DDX39B	NaN	NaN	164.488	NaN	NaN	NaN	NaN	NaN	NaN	NaN	NaN	--	NaN	NaN	NaN	NaN	NaN	NaN	NaN	NaN	NaN
O00178	GTPBP1	NaN	NaN	NaN	NaN	NaN	NaN	NaN	NaN	NaN	NaN	NaN	--	NaN	NaN	NaN	NaN	NaN	1273.98	625.515	NaN	NaN
O00303	EIF3F	NaN	NaN	NaN	NaN	NaN	NaN	NaN	NaN	NaN	NaN	NaN	--	NaN	NaN	NaN	NaN	NaN	NaN	NaN	NaN	NaN
O00422;O00422-2	SAP18	NaN	NaN	NaN	NaN	NaN	NaN	NaN	NaN	NaN	NaN	NaN	--	NaN	NaN	NaN	NaN	NaN	NaN	NaN	NaN	NaN
O00429-7;O00429-4;O00429-5;O00429-3;O00429-9;O00429-2;O00429;O00429-8;O00429-6	DNM1L	NaN	NaN	NaN	NaN	NaN	NaN	NaN	NaN	NaN	NaN	NaN	--	NaN	NaN	NaN	NaN	NaN	NaN	NaN	NaN	NaN
O00505	KPNA3	NaN	NaN	NaN	NaN	NaN	NaN	NaN	NaN	NaN	NaN	NaN	--	NaN	NaN	NaN	NaN	NaN	NaN	NaN	NaN	NaN
O00507;O00507-2	USP9Y	NaN	NaN	NaN	NaN	NaN	NaN	NaN	NaN	NaN	NaN	NaN	--	NaN	NaN	NaN	NaN	NaN	NaN	NaN	NaN	NaN
O00567	NOP56	NaN	NaN	NaN	NaN	NaN	NaN	NaN	NaN	NaN	NaN	NaN	--	NaN	NaN	NaN	NaN	NaN	NaN	NaN	NaN	NaN
O00571-2;O00571;O15523-2;O15523	DDX3X	NaN	NaN	NaN	NaN	NaN	NaN	NaN	NaN	NaN	NaN	NaN	--	NaN	NaN	NaN	NaN	NaN	373.581	NaN	NaN	NaN
O14656	TOR1A	NaN	NaN	NaN	NaN	NaN	NaN	NaN	NaN	NaN	NaN	NaN	--	NaN	NaN	NaN	NaN	NaN	NaN	NaN	NaN	NaN
O14662-3;O14662-2;O14662-4;O14662-5;O14662;O14662-6	STX16	NaN	NaN	NaN	NaN	NaN	NaN	NaN	NaN	NaN	NaN	NaN	--	NaN	NaN	NaN	NaN	NaN	NaN	NaN	NaN	NaN
O14737;O14737-2	PDCD5	NaN	NaN	NaN	NaN	NaN	NaN	NaN	NaN	NaN	NaN	NaN	--	NaN	NaN	NaN	NaN	NaN	NaN	NaN	NaN	NaN
O14787-2;O14787	TNPO2	NaN	NaN	NaN	NaN	NaN	NaN	NaN	NaN	NaN	NaN	NaN	--	NaN	NaN	NaN	NaN	NaN	NaN	NaN	NaN	NaN
O14975-2;O14975	SLC27A2	NaN	NaN	NaN	NaN	NaN	NaN	NaN	NaN	NaN	NaN	NaN	--	NaN	NaN	NaN	NaN	NaN	NaN	NaN	NaN	NaN
O15145	ARPC3	NaN	NaN	NaN	NaN	NaN	NaN	NaN	NaN	NaN	NaN	NaN	--	NaN	NaN	NaN	NaN	NaN	NaN	NaN	NaN	NaN
O15212	PFDN6	NaN	NaN	NaN	NaN	NaN	NaN	NaN	NaN	NaN	NaN	NaN	--	NaN	NaN	NaN	NaN	NaN	NaN	NaN	NaN	NaN
O15260-3;O15260-2;O15260	SURF4	NaN	NaN	NaN	NaN	NaN	NaN	NaN	NaN	NaN	NaN	NaN	--	NaN	NaN	NaN	NaN	NaN	NaN	NaN	NaN	NaN
O15305-2;O15305	PMM2	NaN	NaN	NaN	NaN	NaN	NaN	NaN	NaN	NaN	NaN	NaN	--	NaN	NaN	NaN	NaN	NaN	NaN	NaN	NaN	NaN
O15440-5;O15440	ABCC5	NaN	NaN	NaN	NaN	NaN	NaN	NaN	NaN	NaN	NaN	NaN	--	NaN	NaN	NaN	NaN	76.945	NaN	NaN	NaN	NaN
O43143	DHX15	NaN	NaN	NaN	NaN	NaN	NaN	NaN	NaN	NaN	NaN	NaN	--	NaN	NaN	NaN	NaN	NaN	NaN	NaN	NaN	NaN
O43149;O43149-3	ZZEF1	NaN	NaN	NaN	NaN	NaN	NaN	NaN	NaN	NaN	NaN	NaN	--	NaN	NaN	NaN	NaN	NaN	NaN	NaN	NaN	NaN
O43169	CYB5B	NaN	NaN	NaN	NaN	NaN	NaN	NaN	NaN	NaN	NaN	NaN	--	NaN	NaN	NaN	NaN	NaN	NaN	NaN	NaN	NaN
O43264;O43264-2	ZW10	NaN	NaN	NaN	NaN	NaN	NaN	NaN	NaN	NaN	NaN	NaN	--	NaN	NaN	NaN	NaN	NaN	NaN	NaN	NaN	NaN
O43447;O43447-2	PPIH	NaN	NaN	NaN	NaN	NaN	NaN	NaN	NaN	NaN	NaN	NaN	--	NaN	NaN	NaN	NaN	NaN	NaN	NaN	NaN	NaN
O43464-2;O43464-4;O43464-3;O43464	HTRA2	NaN	NaN	NaN	NaN	NaN	NaN	NaN	NaN	NaN	NaN	NaN	--	NaN	NaN	NaN	NaN	NaN	NaN	NaN	NaN	NaN
O43491-4;O43491;O43491-2;O43491-3	EPB41L2	NaN	NaN	233.703	NaN	136.082	NaN	NaN	NaN	NaN	NaN	NaN	--	NaN	NaN	NaN	NaN	NaN	NaN	NaN	NaN	NaN
O43707;O43707-2;O43707-3;P12814-2;P12814;P12814-3;P12814-4;P35609-2;P35609;Q08043	ACTN4	NaN	NaN	NaN	NaN	NaN	NaN	NaN	NaN	NaN	NaN	NaN	--	NaN	NaN	NaN	NaN	NaN	NaN	NaN	NaN	NaN
O43809	NUDT21	NaN	NaN	NaN	NaN	NaN	NaN	NaN	NaN	NaN	NaN	NaN	--	NaN	NaN	NaN	NaN	NaN	NaN	NaN	NaN	NaN
O43829	ZBTB14	NaN	NaN	NaN	NaN	NaN	NaN	NaN	NaN	NaN	NaN	NaN	--	NaN	NaN	NaN	NaN	NaN	NaN	NaN	NaN	NaN
P30419-2;P30419;O60551	NMT1;NMT2	NaN	NaN	NaN	NaN	NaN	NaN	NaN	NaN	NaN	NaN	NaN	--	NaN	NaN	NaN	NaN	NaN	NaN	NaN	NaN	NaN
O60684;O15131	KPNA6;KPNA5	NaN	NaN	NaN	NaN	NaN	NaN	NaN	NaN	NaN	NaN	NaN	--	NaN	NaN	NaN	NaN	NaN	673.984	NaN	NaN	NaN
O60716-32;O60716-31;O60716-2;O60716-4;O60716-6;O60716-3;O60716-5;O60716-7;O60716-9;O60716-8;O60716-10;O60716-12;O60716-14;O60716-11;O60716-13;O60716-17;O60716-15;O60716-18;O60716-16;O60716-20;O60716-22;O60716-19;O60716-21;O60716-23;O60716-24;O60716-25;O60716-26;O60716-28;O60716-30;O60716-27;O60716-29;O60716	CTNND1	NaN	NaN	NaN	NaN	NaN	NaN	NaN	NaN	NaN	NaN	NaN	--	NaN	NaN	NaN	NaN	NaN	NaN	NaN	NaN	NaN
O60749;O60749-2;Q13596-2;Q13596;Q13596-3	SNX2	NaN	NaN	NaN	NaN	NaN	NaN	NaN	NaN	NaN	NaN	NaN	--	NaN	NaN	NaN	NaN	202.02	160.583	NaN	NaN	NaN
O60763;O60763-2	USO1	NaN	NaN	NaN	NaN	NaN	NaN	NaN	NaN	NaN	NaN	NaN	--	NaN	NaN	NaN	NaN	NaN	NaN	NaN	NaN	NaN
O60784-3;O60784;O60784-2;O60784-4	TOM1	NaN	NaN	NaN	NaN	NaN	NaN	NaN	NaN	NaN	NaN	NaN	--	NaN	NaN	NaN	NaN	NaN	NaN	NaN	NaN	NaN
O60925	PFDN1	NaN	NaN	NaN	NaN	NaN	NaN	NaN	NaN	NaN	NaN	NaN	--	NaN	NaN	NaN	NaN	NaN	NaN	NaN	NaN	NaN
O75061-4;O75061-3;O75061;O75061-2	DNAJC6	NaN	NaN	NaN	NaN	NaN	NaN	NaN	NaN	NaN	NaN	NaN	--	NaN	NaN	NaN	NaN	NaN	NaN	NaN	NaN	NaN
O75116	ROCK2	NaN	NaN	NaN	NaN	NaN	NaN	NaN	NaN	NaN	NaN	NaN	--	NaN	NaN	NaN	NaN	NaN	NaN	NaN	NaN	NaN
O75352-2;O75352	MPDU1	NaN	NaN	NaN	NaN	NaN	NaN	NaN	NaN	NaN	NaN	NaN	--	NaN	NaN	NaN	NaN	NaN	NaN	NaN	NaN	NaN
O75367-2;O75367-3;O75367;Q9P0M6	H2AFY	NaN	NaN	NaN	NaN	NaN	NaN	NaN	NaN	NaN	NaN	NaN	--	NaN	NaN	NaN	NaN	NaN	NaN	NaN	NaN	NaN
O75391	SPAG7	NaN	NaN	NaN	NaN	NaN	NaN	NaN	NaN	NaN	NaN	NaN	--	NaN	NaN	NaN	NaN	NaN	NaN	NaN	NaN	NaN
O75475;O75475-3;O75475-2	PSIP1	NaN	NaN	NaN	NaN	NaN	NaN	NaN	NaN	NaN	NaN	NaN	--	NaN	NaN	NaN	NaN	NaN	NaN	NaN	NaN	NaN
O75607	NPM3	NaN	NaN	NaN	NaN	NaN	NaN	NaN	NaN	NaN	NaN	NaN	--	NaN	NaN	NaN	NaN	NaN	NaN	NaN	NaN	NaN
O75663;O75663-2	TIPRL	NaN	NaN	NaN	NaN	NaN	NaN	NaN	NaN	NaN	NaN	NaN	--	NaN	NaN	NaN	NaN	NaN	NaN	NaN	NaN	NaN
O75762	TRPA1	NaN	NaN	NaN	NaN	NaN	NaN	NaN	NaN	NaN	NaN	NaN	--	NaN	NaN	NaN	NaN	NaN	NaN	NaN	NaN	NaN
O75828	CBR3	NaN	NaN	NaN	NaN	NaN	NaN	NaN	NaN	NaN	NaN	NaN	--	NaN	NaN	NaN	NaN	NaN	NaN	NaN	NaN	NaN
O75844	ZMPSTE24	NaN	NaN	NaN	NaN	NaN	NaN	NaN	NaN	NaN	NaN	NaN	--	NaN	NaN	NaN	NaN	NaN	NaN	NaN	NaN	NaN
O75915	ARL6IP5	NaN	NaN	NaN	NaN	NaN	NaN	NaN	NaN	NaN	NaN	NaN	--	NaN	NaN	NaN	NaN	NaN	NaN	NaN	NaN	NaN
O75934	BCAS2	NaN	NaN	NaN	NaN	NaN	NaN	NaN	NaN	NaN	NaN	NaN	--	NaN	NaN	NaN	NaN	NaN	NaN	NaN	NaN	NaN
O76071	CIAO1	NaN	NaN	NaN	NaN	NaN	NaN	NaN	NaN	NaN	NaN	NaN	--	NaN	NaN	NaN	NaN	NaN	NaN	NaN	NaN	NaN
O94889-2;O94889	KLHL18	NaN	NaN	NaN	NaN	NaN	NaN	NaN	NaN	NaN	NaN	NaN	--	NaN	NaN	NaN	NaN	NaN	NaN	NaN	NaN	NaN
O94905	ERLIN2	NaN	NaN	NaN	NaN	NaN	NaN	NaN	NaN	NaN	NaN	NaN	--	NaN	NaN	NaN	NaN	NaN	NaN	NaN	NaN	NaN
O94966-4;O94966-3;O94966;O94966-7;O94966-6;O94966-5;O94966-2	USP19	NaN	NaN	NaN	NaN	NaN	NaN	NaN	NaN	NaN	NaN	NaN	--	NaN	NaN	NaN	NaN	NaN	122.525	145.617	NaN	NaN
O94973-2;O94973;O94973-3	AP2A2	NaN	NaN	NaN	NaN	NaN	NaN	NaN	NaN	NaN	NaN	NaN	--	NaN	NaN	NaN	NaN	NaN	NaN	NaN	NaN	NaN
O95202	LETM1	NaN	NaN	NaN	NaN	NaN	NaN	NaN	NaN	NaN	NaN	NaN	--	NaN	NaN	NaN	NaN	NaN	NaN	NaN	NaN	NaN
O95232;O95232-2	LUC7L3	NaN	NaN	NaN	NaN	NaN	NaN	NaN	NaN	NaN	NaN	NaN	--	NaN	NaN	NaN	NaN	NaN	NaN	NaN	NaN	NaN
O95273-2;O95273	CCNDBP1	NaN	NaN	NaN	NaN	NaN	NaN	NaN	NaN	NaN	NaN	NaN	--	NaN	NaN	NaN	NaN	NaN	NaN	NaN	NaN	NaN
O95347-2;O95347	SMC2	NaN	NaN	NaN	NaN	NaN	NaN	NaN	NaN	NaN	NaN	NaN	--	NaN	NaN	319.839	231.148	NaN	NaN	NaN	NaN	NaN
O95372	LYPLA2	NaN	NaN	NaN	NaN	NaN	NaN	NaN	NaN	NaN	NaN	NaN	--	NaN	NaN	NaN	NaN	NaN	NaN	NaN	NaN	NaN
O95433-2;O95433	AHSA1	NaN	NaN	NaN	NaN	NaN	NaN	NaN	NaN	NaN	NaN	NaN	--	NaN	NaN	NaN	NaN	NaN	NaN	NaN	NaN	NaN
O95831-2;O95831-3;O95831	AIFM1	NaN	NaN	NaN	NaN	NaN	NaN	NaN	NaN	NaN	NaN	NaN	--	NaN	NaN	NaN	NaN	NaN	NaN	NaN	NaN	NaN
O95983-2;O95983	MBD3	NaN	NaN	NaN	NaN	NaN	NaN	NaN	NaN	NaN	NaN	NaN	--	NaN	NaN	NaN	NaN	NaN	NaN	NaN	NaN	NaN
O96019	ACTL6A	NaN	NaN	NaN	NaN	NaN	NaN	NaN	NaN	NaN	NaN	NaN	--	NaN	NaN	NaN	NaN	NaN	NaN	NaN	NaN	NaN
P00403	MT-CO2	NaN	NaN	NaN	NaN	NaN	NaN	NaN	NaN	NaN	NaN	NaN	--	NaN	NaN	NaN	NaN	NaN	NaN	NaN	NaN	NaN
P00505-2;P00505	GOT2	NaN	NaN	NaN	NaN	NaN	NaN	NaN	NaN	NaN	NaN	NaN	--	NaN	NaN	NaN	NaN	NaN	NaN	NaN	NaN	NaN
P01023;P20742-2	A2M	NaN	NaN	NaN	NaN	NaN	NaN	NaN	NaN	NaN	NaN	NaN	--	NaN	NaN	NaN	NaN	NaN	NaN	NaN	NaN	NaN
P01024	C3	NaN	NaN	NaN	NaN	NaN	NaN	NaN	NaN	NaN	NaN	NaN	--	NaN	NaN	NaN	NaN	NaN	NaN	NaN	NaN	NaN
P01036;P09228	CST4	NaN	NaN	NaN	NaN	NaN	NaN	NaN	NaN	NaN	NaN	NaN	--	NaN	NaN	NaN	NaN	NaN	NaN	NaN	NaN	NaN
P01040	CSTA	NaN	NaN	NaN	NaN	NaN	NaN	NaN	NaN	NaN	NaN	NaN	--	NaN	NaN	NaN	NaN	NaN	NaN	NaN	NaN	NaN
P01111;P01112;P01112-2	NRAS;HRAS	NaN	NaN	NaN	NaN	NaN	NaN	NaN	NaN	NaN	NaN	NaN	--	NaN	NaN	NaN	NaN	NaN	2673.52	NaN	NaN	NaN
P01562;P32881;P05014;P05013;P01571;P01569;P01568	IFNA1;IFNA8;IFNA4;IFNA6;IFNA17;IFNA5;IFNA21	NaN	NaN	NaN	NaN	NaN	NaN	NaN	NaN	NaN	NaN	NaN	--	NaN	NaN	NaN	NaN	NaN	NaN	NaN	NaN	NaN
P01833	PIGR	NaN	NaN	NaN	NaN	NaN	NaN	NaN	NaN	NaN	NaN	NaN	--	NaN	NaN	NaN	NaN	NaN	NaN	NaN	NaN	NaN
P01834;P0DOX7	IGKC	NaN	NaN	NaN	NaN	NaN	NaN	NaN	NaN	NaN	NaN	NaN	--	NaN	NaN	NaN	NaN	NaN	NaN	NaN	NaN	NaN
P0DOX5;P01857;P01860;P01859;P01861	IGHG1;IGHG3	NaN	NaN	NaN	NaN	NaN	NaN	NaN	NaN	NaN	NaN	NaN	--	NaN	NaN	NaN	NaN	NaN	NaN	NaN	NaN	NaN
P0DOX6;P01871;P01871-2	IGHM	NaN	NaN	NaN	NaN	NaN	NaN	NaN	NaN	NaN	NaN	NaN	--	NaN	NaN	NaN	NaN	NaN	NaN	NaN	NaN	NaN
P02545-2;P02545-6;P02545-3;P02545;P02545-5;P02545-4	LMNA	NaN	NaN	NaN	NaN	NaN	136.693	NaN	NaN	NaN	NaN	NaN	--	NaN	NaN	NaN	NaN	NaN	NaN	NaN	NaN	NaN
P02786	TFRC	NaN	NaN	224.391	NaN	NaN	NaN	NaN	NaN	NaN	NaN	NaN	--	NaN	NaN	NaN	NaN	NaN	NaN	NaN	NaN	NaN
P02808	STATH	NaN	NaN	NaN	NaN	NaN	NaN	NaN	NaN	NaN	NaN	NaN	--	NaN	NaN	NaN	NaN	NaN	NaN	NaN	NaN	NaN
P04279-2;P04279	SEMG1	NaN	NaN	NaN	NaN	NaN	NaN	NaN	NaN	NaN	NaN	NaN	--	NaN	NaN	NaN	NaN	NaN	NaN	NaN	NaN	NaN
P04843	RPN1	NaN	NaN	NaN	NaN	NaN	NaN	NaN	NaN	NaN	NaN	NaN	--	NaN	NaN	NaN	NaN	NaN	NaN	NaN	NaN	NaN
P04844-2;P04844	RPN2	NaN	NaN	NaN	NaN	NaN	NaN	NaN	NaN	NaN	NaN	NaN	--	NaN	NaN	NaN	NaN	NaN	NaN	NaN	NaN	NaN
P05109	S100A8	NaN	NaN	NaN	NaN	NaN	NaN	NaN	NaN	NaN	NaN	NaN	--	NaN	NaN	NaN	NaN	NaN	NaN	NaN	NaN	NaN
P05161	ISG15	NaN	NaN	NaN	NaN	NaN	NaN	NaN	NaN	NaN	NaN	NaN	--	NaN	NaN	NaN	NaN	NaN	NaN	NaN	NaN	NaN
P05386	RPLP1	NaN	NaN	NaN	NaN	NaN	NaN	NaN	NaN	NaN	NaN	NaN	--	NaN	NaN	NaN	NaN	NaN	NaN	NaN	NaN	NaN
P06454-2;P06454	PTMA	NaN	NaN	NaN	NaN	NaN	NaN	NaN	NaN	NaN	NaN	NaN	--	NaN	NaN	NaN	NaN	NaN	NaN	NaN	NaN	NaN
P06748;P06748-2;P06748-3	NPM1	NaN	NaN	NaN	NaN	NaN	NaN	NaN	NaN	NaN	NaN	NaN	--	NaN	NaN	NaN	NaN	NaN	NaN	NaN	NaN	NaN
P07099	EPHX1	NaN	NaN	NaN	NaN	NaN	NaN	NaN	NaN	NaN	NaN	NaN	--	NaN	NaN	NaN	NaN	NaN	NaN	NaN	NaN	NaN
P07339	CTSD	NaN	NaN	NaN	NaN	NaN	NaN	NaN	NaN	NaN	NaN	NaN	--	NaN	NaN	NaN	NaN	NaN	NaN	NaN	NaN	NaN
P07814	EPRS	NaN	NaN	NaN	NaN	NaN	NaN	NaN	NaN	NaN	NaN	NaN	--	NaN	NaN	NaN	NaN	NaN	NaN	NaN	NaN	NaN
P07910-4;P07910-2;P07910;P0DMR1;O60812;B7ZW38;B2RXH8;P07910-3	HNRNPC;HNRNPCL4;HNRNPCL1;HNRNPCL3;HNRNPCL2	NaN	NaN	NaN	NaN	NaN	NaN	NaN	NaN	NaN	NaN	NaN	--	NaN	NaN	NaN	NaN	NaN	NaN	NaN	NaN	NaN
P08243;P08243-2;P08243-3	ASNS	NaN	NaN	NaN	NaN	NaN	NaN	NaN	NaN	NaN	NaN	NaN	--	NaN	NaN	NaN	NaN	NaN	NaN	NaN	NaN	NaN
P08708	RPS17	NaN	NaN	NaN	NaN	NaN	NaN	NaN	NaN	NaN	NaN	NaN	--	NaN	NaN	NaN	NaN	NaN	NaN	NaN	NaN	NaN
P09382	LGALS1	NaN	NaN	NaN	NaN	NaN	NaN	NaN	NaN	NaN	NaN	NaN	--	NaN	NaN	NaN	NaN	NaN	NaN	NaN	NaN	NaN
P09429;B2RPK0	HMGB1;HMGB1P1	NaN	NaN	NaN	NaN	NaN	NaN	NaN	NaN	NaN	NaN	NaN	--	NaN	NaN	NaN	NaN	NaN	NaN	NaN	NaN	NaN
P09493-2;P09493-9;P09493-7	TPM1	NaN	NaN	NaN	NaN	NaN	NaN	NaN	NaN	NaN	NaN	NaN	--	NaN	NaN	NaN	NaN	NaN	NaN	NaN	NaN	NaN
P09493-8;P09493-3	TPM1	NaN	NaN	NaN	NaN	NaN	NaN	NaN	NaN	NaN	NaN	NaN	--	NaN	NaN	NaN	NaN	NaN	NaN	NaN	NaN	NaN
P09497-2;P09497	CLTB	NaN	NaN	NaN	NaN	NaN	NaN	NaN	NaN	NaN	NaN	NaN	--	NaN	NaN	NaN	NaN	NaN	NaN	NaN	NaN	NaN
P09874	PARP1	NaN	NaN	NaN	NaN	NaN	NaN	NaN	NaN	NaN	NaN	NaN	--	NaN	NaN	NaN	NaN	NaN	NaN	NaN	NaN	NaN
P0C0L4-2;P0C0L4	C4A	NaN	NaN	NaN	NaN	NaN	NaN	NaN	NaN	NaN	NaN	NaN	--	NaN	NaN	NaN	NaN	NaN	NaN	NaN	NaN	NaN
Q71UI9-2;Q71UI9;P0C0S5;Q71UI9-4;Q71UI9-3	H2AFV;H2AFZ	NaN	NaN	NaN	NaN	NaN	NaN	NaN	NaN	NaN	NaN	NaN	--	NaN	NaN	NaN	NaN	NaN	NaN	NaN	NaN	NaN
P0DN76;Q01081-3;Q8WU68-3;Q8WU68-2;Q8WU68;Q01081-2;Q01081	U2AF1;U2AF1L4	NaN	NaN	NaN	NaN	NaN	NaN	NaN	NaN	NaN	NaN	NaN	--	NaN	NaN	NaN	NaN	NaN	NaN	NaN	NaN	NaN
P0DN79;P35520;P35520-2	CBS	NaN	NaN	NaN	NaN	NaN	NaN	NaN	NaN	NaN	NaN	NaN	--	NaN	NaN	NaN	NaN	NaN	NaN	NaN	NaN	NaN
P0DOY3;P0DOY2;P0CG04;P0CF74;A0M8Q6	IGLC1;IGLC6	NaN	NaN	NaN	NaN	NaN	NaN	NaN	NaN	NaN	NaN	NaN	--	NaN	NaN	NaN	NaN	NaN	874.741	NaN	NaN	NaN
P10155-3;P10155-5;P10155-4;P10155	TROVE2	NaN	NaN	NaN	NaN	NaN	NaN	NaN	NaN	NaN	NaN	NaN	--	NaN	NaN	NaN	NaN	NaN	NaN	NaN	NaN	NaN
P10721-2;P10721	KIT	NaN	NaN	NaN	NaN	NaN	NaN	NaN	NaN	NaN	NaN	NaN	--	NaN	NaN	NaN	NaN	NaN	NaN	NaN	NaN	NaN
Q8TDB8-4;P11169;Q8TDB8-2;Q8TDB8;Q8TDB8-5;Q8TDB8-3	SLC2A14;SLC2A3	NaN	NaN	NaN	NaN	NaN	NaN	NaN	NaN	NaN	NaN	NaN	--	NaN	NaN	NaN	NaN	NaN	NaN	NaN	NaN	NaN
P11388;P11388-2;P11388-3;P11388-4	TOP2A	NaN	NaN	NaN	NaN	NaN	NaN	NaN	NaN	NaN	NaN	NaN	--	NaN	NaN	NaN	NaN	NaN	NaN	NaN	NaN	NaN
P11441	UBL4A	NaN	NaN	NaN	NaN	NaN	NaN	NaN	NaN	NaN	NaN	NaN	--	NaN	NaN	NaN	NaN	NaN	1606.32	NaN	719.542	NaN
P11908;P11908-2	PRPS2	NaN	NaN	NaN	NaN	NaN	NaN	NaN	NaN	NaN	NaN	NaN	--	NaN	NaN	NaN	NaN	NaN	NaN	NaN	NaN	NaN
P11940-2;P11940;Q13310-2;Q13310;Q13310-3;Q9H361	PABPC1	NaN	NaN	NaN	NaN	NaN	NaN	NaN	NaN	NaN	NaN	NaN	--	NaN	NaN	NaN	NaN	NaN	NaN	NaN	NaN	NaN
P12081-3;P12081-2;P12081-4;P12081	HARS	NaN	NaN	NaN	NaN	NaN	NaN	NaN	NaN	NaN	NaN	NaN	--	NaN	NaN	NaN	NaN	NaN	NaN	NaN	NaN	NaN
P12109	COL6A1	NaN	NaN	NaN	NaN	NaN	NaN	NaN	NaN	NaN	NaN	NaN	--	NaN	NaN	NaN	NaN	NaN	NaN	NaN	NaN	NaN
P12111-4;P12111-2;P12111;P12111-3;P12111-5	COL6A3	NaN	NaN	NaN	NaN	NaN	NaN	NaN	NaN	NaN	NaN	NaN	--	NaN	NaN	NaN	NaN	NaN	NaN	NaN	NaN	NaN
P12236;P05141;P12235;Q9H0C2	SLC25A6;SLC25A5;SLC25A4	NaN	NaN	NaN	NaN	NaN	NaN	NaN	NaN	NaN	NaN	NaN	--	NaN	NaN	NaN	NaN	NaN	NaN	NaN	NaN	NaN
P12270;P12270-2	TPR	NaN	NaN	NaN	NaN	NaN	NaN	NaN	NaN	NaN	NaN	NaN	--	NaN	NaN	NaN	NaN	NaN	NaN	NaN	NaN	NaN
P12273	PIP	NaN	NaN	NaN	NaN	NaN	NaN	NaN	NaN	NaN	NaN	NaN	--	NaN	NaN	NaN	NaN	NaN	NaN	NaN	NaN	NaN
P12277	CKB	NaN	NaN	NaN	NaN	NaN	NaN	NaN	NaN	NaN	NaN	NaN	--	NaN	NaN	NaN	NaN	NaN	NaN	NaN	NaN	NaN
P12956;P12956-2	XRCC6	NaN	NaN	NaN	NaN	NaN	NaN	NaN	NaN	NaN	NaN	NaN	--	NaN	NaN	NaN	NaN	NaN	NaN	NaN	NaN	NaN
P13010	XRCC5	NaN	NaN	NaN	NaN	NaN	NaN	NaN	NaN	NaN	NaN	NaN	--	NaN	NaN	NaN	NaN	NaN	NaN	NaN	NaN	NaN
P13804-2;P13804	ETFA	NaN	NaN	NaN	NaN	NaN	NaN	NaN	NaN	NaN	NaN	NaN	--	NaN	NaN	NaN	NaN	NaN	NaN	NaN	NaN	NaN
P13861-2;P13861	PRKAR2A	NaN	NaN	NaN	NaN	NaN	NaN	NaN	NaN	NaN	NaN	NaN	--	NaN	NaN	NaN	NaN	NaN	NaN	NaN	NaN	NaN
P13929-3;P13929-2;P13929	ENO3	NaN	NaN	NaN	NaN	NaN	NaN	NaN	NaN	NaN	NaN	NaN	--	NaN	NaN	NaN	NaN	NaN	NaN	NaN	NaN	NaN
P14415	ATP1B2	NaN	NaN	NaN	NaN	NaN	NaN	NaN	NaN	NaN	NaN	NaN	--	NaN	NaN	NaN	NaN	856.227	NaN	NaN	NaN	NaN
P14672-2;P14672	SLC2A4	NaN	761.49	NaN	NaN	NaN	NaN	NaN	NaN	NaN	NaN	NaN	--	NaN	NaN	NaN	NaN	689.605	NaN	NaN	1107.93	NaN
P14866-2;P14866	HNRNPL	NaN	NaN	NaN	NaN	NaN	NaN	NaN	NaN	NaN	NaN	NaN	--	NaN	NaN	NaN	NaN	NaN	NaN	NaN	NaN	NaN
P15880	RPS2	NaN	NaN	NaN	NaN	NaN	NaN	NaN	NaN	NaN	NaN	NaN	--	NaN	NaN	NaN	NaN	NaN	NaN	NaN	NaN	NaN
P15927;P15927-2;P15927-3	RPA2	NaN	NaN	NaN	NaN	NaN	NaN	NaN	NaN	NaN	NaN	NaN	--	NaN	NaN	NaN	NaN	NaN	NaN	NaN	NaN	NaN
P16157-5;P16157-21;P16157-6	ANK1	NaN	NaN	NaN	NaN	NaN	NaN	NaN	NaN	NaN	NaN	NaN	--	NaN	NaN	NaN	NaN	NaN	NaN	NaN	NaN	NaN
P16615-5;P16615-2;P16615-3;P16615;P16615-4;Q93084-4;Q93084-2;Q93084-3;Q93084-7;Q93084;Q93084-6;Q93084-5	ATP2A2	NaN	NaN	NaN	NaN	NaN	NaN	NaN	NaN	NaN	NaN	NaN	--	NaN	NaN	NaN	NaN	NaN	NaN	NaN	NaN	NaN
P16671-4;P16671-3;P16671	CD36	NaN	NaN	NaN	NaN	NaN	NaN	NaN	NaN	NaN	NaN	NaN	--	NaN	NaN	NaN	NaN	NaN	NaN	NaN	NaN	NaN
P16949;P16949-2	STMN1	NaN	NaN	NaN	NaN	NaN	NaN	NaN	NaN	NaN	NaN	NaN	--	NaN	NaN	NaN	NaN	NaN	NaN	NaN	NaN	NaN
P16989-2;P16989;P16989-3;Q9Y2T7	YBX3	NaN	NaN	NaN	NaN	NaN	NaN	NaN	NaN	NaN	NaN	NaN	--	NaN	NaN	NaN	1128.39	NaN	NaN	NaN	NaN	1054.56
P17066;P48741	HSPA6;HSPA7	NaN	NaN	NaN	NaN	NaN	NaN	NaN	NaN	NaN	NaN	NaN	--	NaN	NaN	NaN	NaN	NaN	NaN	NaN	NaN	NaN
Q04828;P42330;P17516	AKR1C1;AKR1C3;AKR1C4	NaN	NaN	NaN	NaN	NaN	NaN	NaN	NaN	NaN	NaN	NaN	--	NaN	NaN	NaN	NaN	NaN	NaN	NaN	NaN	NaN
P17612-2;P17612	PRKACA	NaN	NaN	NaN	2243.5	NaN	3315.81	NaN	NaN	NaN	NaN	NaN	--	NaN	NaN	NaN	NaN	NaN	3617.19	NaN	3121.4	NaN
P17655;P17655-2	CAPN2	NaN	NaN	NaN	NaN	NaN	NaN	NaN	NaN	NaN	NaN	NaN	--	NaN	NaN	NaN	NaN	NaN	NaN	NaN	NaN	NaN
P18065	IGFBP2	NaN	NaN	NaN	NaN	1252.2	NaN	NaN	NaN	NaN	NaN	NaN	--	NaN	NaN	NaN	NaN	NaN	797.565	NaN	NaN	NaN
P18124	RPL7	NaN	NaN	NaN	NaN	NaN	NaN	NaN	NaN	NaN	NaN	NaN	--	NaN	NaN	NaN	NaN	NaN	NaN	NaN	NaN	NaN
P18440	NAT1	NaN	NaN	NaN	NaN	NaN	NaN	NaN	NaN	NaN	NaN	NaN	--	NaN	NaN	NaN	NaN	NaN	NaN	NaN	NaN	NaN
P18621-3;P18621;P18621-2	RPL17	NaN	NaN	NaN	NaN	NaN	NaN	NaN	NaN	NaN	NaN	NaN	--	NaN	NaN	NaN	NaN	NaN	NaN	NaN	NaN	NaN
P18754;P18754-2	RCC1	NaN	NaN	NaN	NaN	NaN	NaN	NaN	NaN	NaN	NaN	NaN	--	NaN	NaN	NaN	NaN	NaN	NaN	NaN	NaN	NaN
P19338	NCL	NaN	NaN	NaN	NaN	NaN	NaN	NaN	NaN	NaN	NaN	NaN	--	NaN	NaN	NaN	NaN	NaN	NaN	NaN	NaN	NaN
Q15661-2;Q15661;P20231	TPSAB1;TPSB2	NaN	NaN	NaN	NaN	NaN	NaN	NaN	NaN	NaN	NaN	NaN	--	NaN	NaN	NaN	NaN	NaN	NaN	NaN	NaN	NaN
P20290-2;P20290	BTF3	NaN	NaN	NaN	NaN	NaN	NaN	NaN	NaN	NaN	NaN	NaN	--	NaN	NaN	NaN	NaN	NaN	NaN	NaN	NaN	NaN
P21283	ATP6V1C1	NaN	NaN	NaN	NaN	NaN	NaN	NaN	NaN	NaN	NaN	NaN	--	NaN	NaN	NaN	NaN	NaN	NaN	NaN	NaN	NaN
P21796	VDAC1	NaN	NaN	NaN	NaN	NaN	NaN	NaN	NaN	NaN	NaN	NaN	--	NaN	NaN	NaN	NaN	NaN	NaN	NaN	NaN	NaN
P21953-2;P21953	BCKDHB	NaN	NaN	NaN	NaN	NaN	NaN	NaN	NaN	NaN	NaN	NaN	--	NaN	NaN	NaN	NaN	NaN	NaN	NaN	NaN	NaN
P22059	OSBP	NaN	NaN	NaN	NaN	NaN	NaN	NaN	NaN	NaN	NaN	NaN	--	NaN	NaN	NaN	NaN	NaN	NaN	NaN	NaN	NaN
P22612	PRKACG	NaN	NaN	NaN	NaN	NaN	NaN	NaN	NaN	NaN	NaN	NaN	--	NaN	NaN	NaN	NaN	NaN	NaN	NaN	NaN	NaN
P22626-2;P22626	HNRNPA2B1	NaN	NaN	NaN	NaN	NaN	NaN	NaN	NaN	NaN	NaN	NaN	--	NaN	NaN	NaN	NaN	NaN	NaN	NaN	NaN	NaN
P22735-2;P22735	TGM1	NaN	NaN	NaN	NaN	NaN	NaN	NaN	NaN	NaN	NaN	NaN	--	NaN	NaN	NaN	NaN	NaN	NaN	NaN	NaN	NaN
P23193-2;P23193	TCEA1	NaN	NaN	NaN	NaN	NaN	NaN	NaN	NaN	NaN	NaN	NaN	--	NaN	NaN	NaN	NaN	NaN	NaN	NaN	NaN	NaN
P23368-2;P23368	ME2	NaN	NaN	NaN	NaN	NaN	NaN	NaN	NaN	NaN	NaN	NaN	--	NaN	NaN	NaN	NaN	NaN	NaN	NaN	NaN	NaN
P23378	GLDC	NaN	NaN	NaN	NaN	NaN	NaN	NaN	NaN	NaN	NaN	NaN	--	NaN	NaN	NaN	NaN	NaN	NaN	NaN	NaN	NaN
P23634-5;P23634-4;P23634-3;P23634-2	ATP2B4	NaN	NaN	NaN	NaN	NaN	NaN	NaN	NaN	NaN	NaN	NaN	--	NaN	NaN	NaN	NaN	NaN	NaN	NaN	NaN	NaN
P24752;P24752-2	ACAT1	NaN	NaN	NaN	NaN	NaN	NaN	NaN	NaN	NaN	NaN	NaN	--	NaN	NaN	NaN	NaN	NaN	NaN	NaN	NaN	NaN
P25398	RPS12	NaN	NaN	NaN	NaN	NaN	NaN	NaN	NaN	NaN	NaN	NaN	--	NaN	NaN	NaN	NaN	NaN	NaN	NaN	NaN	NaN
P25445-6;P25445	FAS	NaN	NaN	NaN	NaN	NaN	NaN	NaN	NaN	NaN	NaN	NaN	--	NaN	NaN	NaN	NaN	NaN	NaN	NaN	NaN	NaN
P26640;P26640-2	VARS	NaN	NaN	NaN	NaN	NaN	NaN	NaN	NaN	NaN	NaN	NaN	--	NaN	NaN	NaN	NaN	NaN	NaN	NaN	NaN	NaN
P27695	APEX1	NaN	NaN	NaN	NaN	NaN	NaN	NaN	NaN	NaN	NaN	NaN	--	NaN	NaN	NaN	NaN	NaN	NaN	NaN	NaN	NaN
P28161-2;P28161;Q03013-3;Q03013-2;Q03013	GSTM2	NaN	NaN	NaN	NaN	NaN	NaN	NaN	NaN	NaN	NaN	NaN	--	NaN	NaN	NaN	NaN	NaN	NaN	NaN	NaN	NaN
P28331-3;P28331-4;P28331-5;P28331;P28331-2	NDUFS1	NaN	NaN	NaN	NaN	NaN	NaN	NaN	NaN	NaN	NaN	NaN	--	NaN	NaN	NaN	NaN	NaN	NaN	NaN	NaN	NaN
P29317	EPHA2	NaN	NaN	NaN	NaN	NaN	NaN	NaN	NaN	NaN	NaN	NaN	--	NaN	NaN	NaN	NaN	NaN	NaN	NaN	NaN	NaN
P29692;P29692-2;P29692-3;P29692-4	EEF1D	NaN	NaN	NaN	NaN	NaN	NaN	NaN	NaN	NaN	NaN	NaN	--	NaN	NaN	NaN	NaN	NaN	NaN	NaN	NaN	NaN
P30048-2;P30048	PRDX3	NaN	NaN	NaN	NaN	NaN	NaN	NaN	NaN	NaN	NaN	NaN	--	NaN	NaN	NaN	NaN	NaN	NaN	NaN	NaN	NaN
P30084	ECHS1	NaN	NaN	NaN	NaN	NaN	NaN	NaN	NaN	NaN	NaN	NaN	--	NaN	NaN	NaN	NaN	NaN	NaN	NaN	NaN	NaN
P31151;Q86SG5	S100A7	NaN	NaN	NaN	NaN	NaN	NaN	NaN	NaN	NaN	NaN	NaN	--	NaN	NaN	NaN	NaN	NaN	NaN	NaN	NaN	NaN
P31321	PRKAR1B	NaN	NaN	NaN	NaN	NaN	NaN	NaN	NaN	NaN	NaN	NaN	--	NaN	NaN	NaN	NaN	NaN	NaN	NaN	NaN	NaN
P31689;P31689-2	DNAJA1	NaN	NaN	NaN	NaN	NaN	NaN	NaN	NaN	NaN	NaN	NaN	--	NaN	NaN	NaN	NaN	NaN	NaN	NaN	NaN	NaN
P31941-2;P31941;Q9UH17	APOBEC3A;APOBEC3B	NaN	NaN	NaN	NaN	NaN	NaN	NaN	NaN	NaN	NaN	NaN	--	NaN	NaN	NaN	NaN	NaN	NaN	NaN	NaN	NaN
P31942-6;P31942-5;P31942-4;P31942-3;P31942-2;P31942	HNRNPH3	NaN	NaN	NaN	NaN	NaN	NaN	NaN	NaN	NaN	NaN	NaN	--	NaN	NaN	NaN	NaN	NaN	NaN	NaN	NaN	NaN
P31947-2;P31947	SFN	NaN	NaN	NaN	NaN	NaN	NaN	NaN	NaN	NaN	NaN	NaN	--	NaN	NaN	NaN	NaN	NaN	NaN	NaN	NaN	NaN
P31949	S100A11	NaN	NaN	NaN	NaN	NaN	NaN	NaN	NaN	NaN	NaN	NaN	--	NaN	NaN	NaN	NaN	NaN	NaN	NaN	NaN	NaN
P32121;P32121-3;P32121-4;P32121-5;P32121-2	ARRB2	NaN	NaN	NaN	NaN	NaN	NaN	NaN	NaN	NaN	NaN	NaN	--	NaN	NaN	NaN	NaN	NaN	NaN	NaN	NaN	NaN
P33991	MCM4	NaN	NaN	NaN	NaN	NaN	NaN	NaN	NaN	NaN	NaN	NaN	--	NaN	NaN	NaN	NaN	NaN	NaN	NaN	NaN	NaN
P33993-2;P33993;P33993-3	MCM7	NaN	NaN	NaN	NaN	NaN	NaN	NaN	NaN	NaN	NaN	NaN	--	NaN	NaN	NaN	NaN	NaN	NaN	NaN	NaN	NaN
P34896-2;P34896;P34896-4;P34896-3	SHMT1	NaN	NaN	NaN	NaN	NaN	NaN	NaN	NaN	NaN	NaN	NaN	--	NaN	NaN	NaN	NaN	NaN	NaN	NaN	NaN	NaN
P34897-3;P34897;P34897-2	SHMT2	NaN	NaN	NaN	NaN	NaN	NaN	NaN	NaN	NaN	NaN	NaN	--	NaN	NaN	NaN	NaN	NaN	NaN	NaN	NaN	NaN
P35030-5;P35030-3;P35030-2;P35030-4;P35030	PRSS3	NaN	NaN	NaN	NaN	NaN	NaN	NaN	NaN	NaN	NaN	NaN	--	NaN	NaN	NaN	NaN	NaN	NaN	NaN	NaN	NaN
P35219	CA8	NaN	NaN	NaN	NaN	NaN	NaN	NaN	NaN	NaN	NaN	NaN	--	NaN	NaN	NaN	NaN	NaN	NaN	NaN	NaN	NaN
P35221;P35221-3;P35221-2	CTNNA1	NaN	NaN	NaN	NaN	NaN	NaN	NaN	NaN	NaN	NaN	NaN	--	NaN	NaN	NaN	NaN	NaN	NaN	NaN	NaN	NaN
P35232	PHB	NaN	NaN	NaN	NaN	NaN	NaN	NaN	NaN	NaN	NaN	NaN	--	NaN	NaN	NaN	NaN	NaN	NaN	NaN	NaN	NaN
P35237	SERPINB6	NaN	NaN	NaN	NaN	NaN	NaN	NaN	NaN	NaN	NaN	NaN	--	NaN	NaN	NaN	NaN	NaN	NaN	NaN	NaN	NaN
P35244	RPA3	NaN	NaN	NaN	NaN	NaN	NaN	NaN	NaN	NaN	NaN	NaN	--	NaN	NaN	NaN	NaN	NaN	NaN	NaN	NaN	NaN
P35270	SPR	NaN	NaN	NaN	NaN	NaN	NaN	NaN	NaN	NaN	NaN	NaN	--	NaN	NaN	NaN	NaN	NaN	NaN	NaN	NaN	NaN
P35612-2;P35612-8;P35612-9	ADD2	NaN	NaN	NaN	NaN	NaN	NaN	NaN	NaN	NaN	NaN	NaN	--	NaN	NaN	NaN	NaN	NaN	NaN	NaN	NaN	NaN
P35670-2;P35670-3;P35670-4;P35670	ATP7B	NaN	NaN	NaN	NaN	NaN	NaN	NaN	NaN	NaN	NaN	NaN	--	NaN	NaN	NaN	NaN	NaN	NaN	NaN	NaN	NaN
P36405	ARL3	NaN	NaN	NaN	NaN	NaN	NaN	NaN	NaN	NaN	NaN	NaN	--	NaN	NaN	NaN	NaN	NaN	NaN	NaN	NaN	NaN
P36406-3;P36406-2;P36406	TRIM23	NaN	NaN	NaN	NaN	NaN	NaN	NaN	NaN	NaN	NaN	NaN	--	NaN	NaN	NaN	NaN	NaN	NaN	NaN	NaN	NaN
P36551;P36551-2	CPOX	NaN	NaN	NaN	NaN	NaN	NaN	NaN	NaN	NaN	NaN	NaN	--	NaN	NaN	NaN	NaN	NaN	NaN	NaN	NaN	NaN
P36578	RPL4	NaN	NaN	NaN	NaN	NaN	NaN	NaN	NaN	NaN	NaN	NaN	--	NaN	NaN	NaN	NaN	NaN	NaN	NaN	NaN	NaN
P36915;P36915-2	GNL1	NaN	NaN	NaN	NaN	NaN	NaN	NaN	NaN	NaN	NaN	NaN	--	NaN	NaN	NaN	NaN	NaN	NaN	NaN	NaN	NaN
P38159-3;Q96E39;P38159;P38159-2;O75526;Q8N7X1	RBMX;RBMXL1;RBMXL2;RBMXL3	NaN	NaN	NaN	NaN	NaN	NaN	NaN	NaN	NaN	NaN	NaN	--	NaN	NaN	NaN	NaN	NaN	NaN	NaN	NaN	NaN
P38646	HSPA9	NaN	NaN	NaN	NaN	NaN	NaN	NaN	NaN	NaN	NaN	NaN	--	NaN	NaN	NaN	NaN	NaN	NaN	NaN	NaN	NaN
P39023	RPL3	NaN	NaN	NaN	NaN	NaN	NaN	NaN	NaN	NaN	NaN	NaN	--	NaN	NaN	NaN	NaN	NaN	NaN	NaN	NaN	NaN
P40926;P40926-2	MDH2	NaN	NaN	622.247	NaN	NaN	NaN	NaN	NaN	NaN	NaN	NaN	--	NaN	NaN	NaN	NaN	NaN	NaN	NaN	NaN	NaN
P41250	GARS	NaN	NaN	NaN	NaN	NaN	NaN	NaN	NaN	NaN	NaN	NaN	--	NaN	NaN	NaN	NaN	NaN	NaN	NaN	NaN	NaN
P41440;P41440-2;P41440-3	SLC19A1	NaN	NaN	NaN	NaN	NaN	NaN	NaN	NaN	NaN	NaN	NaN	--	NaN	NaN	NaN	NaN	342.64	346.407	NaN	NaN	NaN
P42025	ACTR1B	NaN	NaN	NaN	NaN	NaN	NaN	NaN	NaN	NaN	NaN	NaN	--	NaN	NaN	NaN	NaN	NaN	NaN	NaN	NaN	NaN
P42704	LRPPRC	NaN	NaN	NaN	NaN	NaN	NaN	NaN	NaN	NaN	NaN	NaN	--	NaN	NaN	NaN	NaN	NaN	NaN	NaN	NaN	NaN
P42858	HTT	NaN	NaN	NaN	NaN	NaN	NaN	NaN	NaN	NaN	NaN	NaN	--	NaN	NaN	NaN	NaN	NaN	NaN	NaN	NaN	NaN
P43243	MATR3	NaN	NaN	NaN	NaN	NaN	NaN	NaN	NaN	NaN	NaN	NaN	--	NaN	NaN	NaN	NaN	NaN	NaN	NaN	NaN	NaN
P43250-2;P43250-3;P43250;P34947	GRK6	NaN	NaN	NaN	NaN	NaN	NaN	NaN	NaN	NaN	NaN	NaN	--	NaN	NaN	NaN	NaN	NaN	NaN	NaN	NaN	NaN
P43405-2;P43405	SYK	NaN	NaN	NaN	NaN	NaN	NaN	NaN	NaN	NaN	NaN	NaN	--	NaN	NaN	NaN	NaN	NaN	NaN	NaN	NaN	NaN
P46782	RPS5	NaN	NaN	NaN	NaN	NaN	NaN	NaN	NaN	NaN	NaN	NaN	--	NaN	NaN	NaN	NaN	NaN	NaN	NaN	NaN	NaN
P46783	RPS10	NaN	NaN	NaN	NaN	NaN	NaN	NaN	NaN	NaN	NaN	NaN	--	NaN	NaN	NaN	NaN	NaN	852.169	NaN	900.153	NaN
P46934-2;P46934;P46934-3;Q96PU5-9;Q96PU5-4	NEDD4	NaN	NaN	NaN	NaN	NaN	NaN	NaN	NaN	NaN	NaN	NaN	--	NaN	NaN	NaN	NaN	NaN	NaN	NaN	NaN	NaN
P46940	IQGAP1	NaN	NaN	NaN	NaN	NaN	NaN	NaN	NaN	NaN	NaN	NaN	--	NaN	NaN	NaN	NaN	NaN	NaN	NaN	NaN	NaN
P46976-3;P46976-2;P46976	GYG1	NaN	NaN	NaN	NaN	NaN	NaN	NaN	NaN	NaN	NaN	NaN	--	NaN	NaN	NaN	NaN	NaN	NaN	NaN	NaN	NaN
P47897-2;P47897	QARS	NaN	NaN	NaN	NaN	NaN	NaN	NaN	NaN	NaN	NaN	NaN	--	NaN	NaN	NaN	NaN	NaN	NaN	NaN	NaN	NaN
P48047	ATP5O	NaN	NaN	NaN	NaN	NaN	NaN	NaN	NaN	NaN	NaN	NaN	--	NaN	NaN	NaN	NaN	NaN	NaN	NaN	NaN	NaN
P48444;P48444-2	ARCN1	NaN	NaN	NaN	NaN	NaN	NaN	NaN	NaN	NaN	NaN	NaN	--	NaN	NaN	NaN	NaN	NaN	NaN	NaN	NaN	NaN
P49257	LMAN1	NaN	NaN	NaN	NaN	NaN	NaN	NaN	NaN	NaN	NaN	NaN	--	NaN	NaN	NaN	NaN	NaN	NaN	NaN	NaN	NaN
P49321-2;P49321;P49321-3	NASP	NaN	NaN	NaN	NaN	NaN	NaN	NaN	NaN	NaN	NaN	NaN	--	NaN	NaN	NaN	NaN	NaN	NaN	NaN	NaN	NaN
P49407-2;P49407	ARRB1	NaN	NaN	NaN	NaN	NaN	NaN	NaN	NaN	NaN	NaN	NaN	--	NaN	NaN	NaN	NaN	NaN	NaN	NaN	NaN	NaN
P49411	TUFM	NaN	NaN	NaN	NaN	NaN	NaN	NaN	NaN	NaN	NaN	NaN	--	NaN	NaN	NaN	NaN	NaN	NaN	NaN	NaN	NaN
P49591	SARS	NaN	NaN	NaN	NaN	NaN	NaN	NaN	NaN	NaN	NaN	NaN	--	NaN	NaN	NaN	NaN	NaN	NaN	461.254	NaN	NaN
P49643	PRIM2	NaN	NaN	NaN	NaN	NaN	NaN	NaN	NaN	NaN	NaN	NaN	--	NaN	NaN	NaN	NaN	NaN	NaN	NaN	NaN	NaN
P49736	MCM2	NaN	NaN	NaN	NaN	NaN	NaN	NaN	NaN	NaN	NaN	NaN	--	NaN	NaN	NaN	NaN	NaN	NaN	NaN	NaN	NaN
P49768-7;P49768-2;P49768	PSEN1	NaN	NaN	NaN	NaN	NaN	NaN	NaN	NaN	NaN	NaN	NaN	--	NaN	NaN	NaN	NaN	NaN	NaN	NaN	NaN	NaN
P49773	HINT1	NaN	NaN	NaN	NaN	NaN	NaN	NaN	NaN	NaN	NaN	NaN	--	NaN	NaN	NaN	NaN	NaN	NaN	NaN	NaN	NaN
P49959-2;P49959;P49959-3	MRE11A	NaN	NaN	NaN	NaN	NaN	NaN	NaN	NaN	NaN	NaN	NaN	--	NaN	NaN	NaN	NaN	167.974	218.608	NaN	NaN	NaN
P50453	SERPINB9	NaN	NaN	NaN	NaN	NaN	NaN	NaN	NaN	NaN	NaN	NaN	--	NaN	NaN	NaN	NaN	NaN	NaN	NaN	NaN	NaN
P50454	SERPINH1	NaN	NaN	NaN	NaN	NaN	NaN	NaN	NaN	NaN	NaN	NaN	--	NaN	NaN	NaN	NaN	NaN	NaN	NaN	NaN	NaN
P50552	VASP	NaN	NaN	NaN	NaN	NaN	NaN	NaN	NaN	NaN	NaN	NaN	--	NaN	NaN	NaN	NaN	NaN	NaN	NaN	NaN	NaN
P50570-4;P50570-3;Q9UQ16-2;Q9UQ16-3;Q9UQ16;Q9UQ16-4;Q9UQ16-5	DNM2	NaN	NaN	NaN	NaN	NaN	NaN	NaN	NaN	NaN	NaN	NaN	--	NaN	NaN	NaN	NaN	248.414	NaN	758.173	NaN	NaN
P50579;P50579-3;P50579-2	METAP2	NaN	NaN	NaN	NaN	NaN	NaN	NaN	NaN	NaN	NaN	NaN	--	NaN	NaN	NaN	NaN	NaN	NaN	NaN	NaN	NaN
P50583	NUDT2	NaN	NaN	NaN	NaN	NaN	NaN	NaN	NaN	NaN	NaN	NaN	--	NaN	NaN	NaN	NaN	NaN	NaN	NaN	NaN	NaN
P50914	RPL14	NaN	NaN	NaN	NaN	NaN	NaN	NaN	NaN	NaN	NaN	NaN	--	NaN	NaN	NaN	NaN	NaN	NaN	NaN	NaN	NaN
P51571	SSR4	NaN	NaN	NaN	NaN	NaN	NaN	NaN	NaN	NaN	NaN	234.255	--	NaN	NaN	NaN	NaN	NaN	NaN	NaN	NaN	NaN
P51580	TPMT	NaN	NaN	NaN	NaN	NaN	NaN	NaN	NaN	NaN	NaN	NaN	--	NaN	NaN	NaN	NaN	NaN	NaN	NaN	NaN	NaN
P51610-2;P51610;P51610-4;P51610-3	HCFC1	NaN	NaN	NaN	NaN	NaN	NaN	NaN	NaN	NaN	NaN	NaN	--	NaN	NaN	NaN	NaN	NaN	NaN	NaN	NaN	NaN
P51692	STAT5B	NaN	NaN	NaN	NaN	NaN	NaN	NaN	NaN	NaN	NaN	NaN	--	NaN	NaN	NaN	NaN	NaN	NaN	NaN	NaN	NaN
P52272-2;P52272	HNRNPM	NaN	NaN	NaN	NaN	NaN	NaN	NaN	NaN	NaN	NaN	NaN	--	NaN	NaN	NaN	NaN	NaN	NaN	NaN	NaN	NaN
P52292	KPNA2	NaN	NaN	NaN	NaN	NaN	NaN	NaN	NaN	NaN	NaN	NaN	--	NaN	NaN	NaN	NaN	NaN	NaN	NaN	NaN	NaN
P52594-2;P52594-3;P52594;P52594-4	AGFG1	NaN	NaN	NaN	NaN	NaN	NaN	NaN	NaN	NaN	NaN	NaN	--	NaN	NaN	NaN	NaN	NaN	NaN	NaN	NaN	NaN
P52597	HNRNPF	NaN	NaN	NaN	NaN	NaN	NaN	NaN	NaN	NaN	NaN	NaN	--	NaN	NaN	NaN	NaN	NaN	NaN	NaN	NaN	NaN
P52701-4;P52701-2;P52701-3;P52701	MSH6	NaN	NaN	NaN	NaN	NaN	NaN	NaN	NaN	NaN	NaN	NaN	--	NaN	NaN	NaN	NaN	NaN	NaN	NaN	NaN	NaN
P53611	RABGGTB	NaN	NaN	NaN	NaN	NaN	NaN	NaN	NaN	NaN	NaN	NaN	--	NaN	NaN	NaN	NaN	1673.97	NaN	NaN	NaN	NaN
P53618	COPB1	NaN	NaN	NaN	NaN	NaN	NaN	NaN	NaN	NaN	NaN	NaN	--	NaN	NaN	NaN	NaN	NaN	NaN	NaN	NaN	NaN
P53621;P53621-2	COPA	NaN	NaN	NaN	NaN	NaN	NaN	NaN	NaN	NaN	NaN	NaN	--	NaN	NaN	NaN	NaN	NaN	NaN	NaN	NaN	NaN
P54105	CLNS1A	NaN	NaN	NaN	NaN	NaN	NaN	NaN	NaN	NaN	NaN	NaN	--	NaN	NaN	NaN	NaN	NaN	NaN	NaN	NaN	NaN
P54136-2;P54136	RARS	NaN	NaN	NaN	NaN	NaN	NaN	NaN	NaN	NaN	NaN	NaN	--	NaN	NaN	NaN	NaN	582.746	421.506	NaN	NaN	NaN
P54819-4;P54819-6;P54819-3;P54819-2;P54819	AK2	NaN	NaN	NaN	NaN	NaN	NaN	NaN	NaN	NaN	NaN	NaN	--	NaN	NaN	NaN	NaN	NaN	NaN	NaN	NaN	NaN
P55212;P55212-2	CASP6	NaN	NaN	NaN	NaN	NaN	NaN	NaN	NaN	NaN	NaN	NaN	--	NaN	NaN	NaN	NaN	NaN	NaN	NaN	NaN	NaN
P61956-2;Q6EEV6;P61956;P55854;P55854-2	SUMO2;SUMO4;SUMO3	NaN	NaN	NaN	NaN	NaN	NaN	NaN	NaN	NaN	NaN	NaN	--	NaN	NaN	NaN	NaN	NaN	NaN	NaN	NaN	NaN
P56192-2;P56192	MARS	NaN	NaN	NaN	NaN	NaN	NaN	NaN	NaN	NaN	NaN	NaN	--	NaN	NaN	NaN	NaN	NaN	NaN	NaN	NaN	NaN
P57764	GSDMD	NaN	NaN	NaN	NaN	NaN	NaN	NaN	NaN	NaN	NaN	NaN	--	NaN	NaN	NaN	NaN	NaN	NaN	NaN	NaN	NaN
P57772;P57772-2	EEFSEC	NaN	NaN	NaN	NaN	NaN	NaN	NaN	NaN	NaN	NaN	NaN	--	NaN	NaN	NaN	NaN	NaN	NaN	NaN	NaN	NaN
P58335-3		NaN	NaN	NaN	NaN	NaN	NaN	NaN	NaN	NaN	NaN	NaN	--	NaN	NaN	NaN	NaN	NaN	NaN	NaN	NaN	NaN
P58513	LINC00158	NaN	NaN	NaN	NaN	NaN	NaN	NaN	NaN	NaN	NaN	NaN	--	NaN	NaN	NaN	NaN	NaN	NaN	NaN	NaN	NaN
P59768	GNG2	NaN	NaN	NaN	NaN	NaN	NaN	NaN	NaN	NaN	NaN	NaN	--	NaN	NaN	NaN	NaN	NaN	NaN	NaN	NaN	NaN
P60660;P60660-2;P14649	MYL6	NaN	NaN	NaN	NaN	NaN	NaN	NaN	NaN	NaN	NaN	NaN	--	NaN	NaN	NaN	NaN	NaN	NaN	NaN	NaN	NaN
P60985-2;P60985	KRTDAP	NaN	NaN	NaN	NaN	NaN	NaN	NaN	NaN	NaN	NaN	NaN	--	NaN	NaN	NaN	NaN	NaN	NaN	NaN	NaN	NaN
P61129	ZC3H6	NaN	NaN	NaN	NaN	NaN	NaN	NaN	NaN	NaN	NaN	NaN	--	NaN	NaN	NaN	NaN	NaN	NaN	NaN	NaN	NaN
P61158;Q9P1U1-2;Q9P1U1	ACTR3	NaN	NaN	NaN	NaN	NaN	NaN	NaN	NaN	NaN	NaN	NaN	--	NaN	NaN	NaN	NaN	NaN	NaN	NaN	NaN	NaN
P61160;P61160-2	ACTR2	NaN	NaN	NaN	NaN	NaN	NaN	NaN	NaN	NaN	NaN	NaN	--	NaN	NaN	NaN	NaN	NaN	NaN	NaN	NaN	NaN
P61289;P61289-3;P61289-2	PSME3	NaN	NaN	NaN	NaN	NaN	NaN	NaN	NaN	NaN	NaN	NaN	--	NaN	NaN	NaN	NaN	NaN	NaN	NaN	NaN	NaN
P61604	HSPE1	NaN	NaN	NaN	NaN	NaN	NaN	NaN	NaN	NaN	NaN	NaN	--	NaN	NaN	NaN	NaN	NaN	NaN	NaN	NaN	NaN
P61626	LYZ	NaN	NaN	NaN	NaN	NaN	NaN	NaN	NaN	NaN	NaN	NaN	--	NaN	NaN	NaN	NaN	NaN	NaN	NaN	NaN	NaN
P61923;P61923-5;P61923-4;P61923-3;P61923-2	COPZ1	NaN	NaN	NaN	NaN	NaN	NaN	NaN	NaN	NaN	NaN	NaN	--	NaN	NaN	NaN	NaN	912.561	NaN	NaN	NaN	4095.13
P62081	RPS7	NaN	NaN	NaN	NaN	NaN	NaN	NaN	NaN	NaN	NaN	NaN	--	NaN	NaN	NaN	NaN	NaN	NaN	NaN	NaN	NaN
P62140;P36873;P62136;P36873-2;P62136-2;P62136-3	PPP1CB;PPP1CC;PPP1CA	NaN	NaN	NaN	NaN	NaN	NaN	622.057	NaN	NaN	NaN	NaN	--	NaN	NaN	1485.93	1675.43	NaN	NaN	NaN	NaN	NaN
P62241	RPS8	NaN	NaN	NaN	NaN	NaN	NaN	NaN	NaN	NaN	NaN	NaN	--	NaN	NaN	NaN	NaN	NaN	NaN	NaN	NaN	NaN
P62277	RPS13	NaN	NaN	NaN	NaN	NaN	NaN	NaN	NaN	NaN	NaN	NaN	--	NaN	NaN	NaN	NaN	NaN	NaN	NaN	NaN	NaN
P62330	ARF6	NaN	NaN	NaN	NaN	NaN	NaN	NaN	NaN	NaN	NaN	NaN	--	NaN	NaN	NaN	NaN	NaN	NaN	NaN	NaN	NaN
P62341	SELT	NaN	NaN	NaN	NaN	NaN	NaN	NaN	NaN	NaN	NaN	NaN	--	NaN	NaN	NaN	NaN	NaN	NaN	NaN	NaN	NaN
P62861	FAU	NaN	NaN	NaN	NaN	NaN	NaN	NaN	NaN	NaN	NaN	NaN	--	NaN	NaN	NaN	NaN	NaN	NaN	NaN	NaN	NaN
P62877	RBX1	NaN	NaN	NaN	NaN	NaN	NaN	NaN	NaN	NaN	NaN	NaN	--	NaN	NaN	NaN	NaN	NaN	NaN	NaN	NaN	NaN
P62913-2;P62913	RPL11	NaN	NaN	NaN	NaN	NaN	NaN	NaN	NaN	NaN	NaN	NaN	--	NaN	NaN	NaN	NaN	NaN	NaN	NaN	NaN	NaN
P62917	RPL8	NaN	NaN	NaN	NaN	NaN	NaN	NaN	NaN	NaN	NaN	NaN	--	NaN	NaN	NaN	NaN	NaN	NaN	NaN	NaN	NaN
P63218	GNG5	NaN	NaN	NaN	NaN	NaN	NaN	NaN	NaN	NaN	NaN	NaN	--	NaN	NaN	NaN	NaN	NaN	NaN	NaN	NaN	NaN
P63220	RPS21	NaN	NaN	NaN	NaN	NaN	NaN	NaN	NaN	NaN	NaN	NaN	--	NaN	NaN	NaN	NaN	NaN	NaN	NaN	NaN	NaN
P67809	YBX1	NaN	NaN	NaN	NaN	NaN	NaN	NaN	NaN	NaN	NaN	NaN	--	NaN	NaN	NaN	NaN	NaN	NaN	NaN	NaN	NaN
P68366-2;P68366	TUBA4A	NaN	NaN	NaN	NaN	NaN	NaN	NaN	NaN	NaN	NaN	NaN	--	NaN	NaN	NaN	NaN	NaN	NaN	NaN	NaN	NaN
P68400;Q8NEV1;P68400-2	CSNK2A1;CSNK2A3	NaN	NaN	NaN	NaN	NaN	NaN	NaN	NaN	NaN	NaN	NaN	--	NaN	NaN	NaN	NaN	1135.13	1002.03	NaN	NaN	NaN
P78356;P78356-2	PIP4K2B	NaN	NaN	NaN	NaN	NaN	NaN	NaN	NaN	NaN	NaN	NaN	--	NaN	NaN	NaN	NaN	NaN	NaN	NaN	NaN	NaN
P78527-2;P78527	PRKDC	NaN	NaN	NaN	NaN	NaN	NaN	NaN	NaN	NaN	NaN	NaN	--	NaN	NaN	NaN	NaN	NaN	NaN	NaN	NaN	NaN
P80303-2;P80303	NUCB2	NaN	NaN	NaN	NaN	NaN	NaN	NaN	NaN	NaN	NaN	NaN	--	NaN	NaN	NaN	NaN	NaN	NaN	NaN	NaN	NaN
P84085	ARF5	NaN	NaN	NaN	NaN	NaN	NaN	NaN	NaN	NaN	NaN	NaN	--	NaN	NaN	NaN	NaN	NaN	NaN	NaN	NaN	NaN
P98172	EFNB1	NaN	NaN	NaN	NaN	NaN	NaN	NaN	NaN	NaN	NaN	NaN	--	NaN	NaN	NaN	NaN	NaN	NaN	NaN	NaN	NaN
Q00534;P11802-2;O94921;Q9NYV4;Q9NYV4-2;Q14004-2;Q9NYV4-3;Q00536-2;Q00537-2;Q00537;Q00536-3;Q00536;P50750-2;O94921-2;Q00535-2;Q96Q40;Q96Q40-5;O94921-3;Q96Q40-3;Q96Q40-4;P50750;Q96Q40-6;P11802;P06493;Q00535;Q14004	CDK6	NaN	NaN	NaN	NaN	NaN	NaN	NaN	NaN	NaN	NaN	NaN	--	NaN	NaN	NaN	NaN	NaN	NaN	NaN	NaN	NaN
Q00688	FKBP3	3473.34	NaN	NaN	NaN	NaN	NaN	NaN	NaN	NaN	NaN	NaN	--	NaN	NaN	NaN	NaN	NaN	NaN	NaN	NaN	NaN
Q00839-2;Q00839	HNRNPU	NaN	NaN	NaN	NaN	NaN	NaN	NaN	NaN	NaN	NaN	NaN	--	NaN	NaN	NaN	NaN	NaN	NaN	NaN	NaN	NaN
Q01105-3;Q01105-4;Q01105-2;Q01105;P0DME0	SET;SETSIP	NaN	NaN	NaN	NaN	NaN	NaN	NaN	NaN	NaN	NaN	NaN	--	NaN	NaN	NaN	NaN	NaN	NaN	NaN	NaN	NaN
Q01581	HMGCS1	NaN	NaN	NaN	NaN	NaN	NaN	NaN	NaN	NaN	NaN	NaN	--	NaN	NaN	NaN	NaN	NaN	NaN	NaN	NaN	NaN
Q01813;Q01813-2	PFKP	NaN	NaN	NaN	NaN	NaN	NaN	NaN	NaN	NaN	NaN	NaN	--	NaN	NaN	NaN	NaN	NaN	NaN	NaN	NaN	NaN
Q02750-2;Q02750	MAP2K1	NaN	NaN	NaN	NaN	NaN	NaN	NaN	NaN	NaN	NaN	NaN	--	NaN	NaN	NaN	584.831	NaN	NaN	NaN	NaN	979.171
Q02878	RPL6	NaN	NaN	NaN	NaN	NaN	NaN	NaN	NaN	NaN	NaN	NaN	--	NaN	NaN	NaN	NaN	NaN	NaN	NaN	NaN	NaN
Q03001-14;Q03001;Q03001-8;Q03001-13;Q03001-10;Q03001-3;Q03001-9	DST	NaN	NaN	NaN	NaN	NaN	NaN	NaN	NaN	NaN	NaN	NaN	--	NaN	NaN	NaN	NaN	NaN	NaN	NaN	NaN	NaN
Q04446	GBE1	NaN	NaN	NaN	NaN	NaN	NaN	NaN	NaN	NaN	NaN	NaN	--	NaN	NaN	NaN	NaN	NaN	NaN	NaN	NaN	NaN
Q04941	PLP2	NaN	NaN	NaN	NaN	NaN	NaN	NaN	NaN	NaN	NaN	NaN	--	NaN	NaN	NaN	NaN	NaN	NaN	NaN	NaN	NaN
Q05940	SLC18A2	NaN	NaN	NaN	NaN	NaN	NaN	NaN	NaN	NaN	NaN	NaN	--	NaN	NaN	NaN	NaN	NaN	NaN	NaN	NaN	NaN
Q07020-2;Q07020	RPL18	NaN	NaN	NaN	NaN	NaN	NaN	NaN	NaN	NaN	NaN	NaN	--	NaN	NaN	NaN	NaN	NaN	NaN	NaN	NaN	NaN
Q07666-3;Q07666-2;Q07666	KHDRBS1	NaN	NaN	NaN	NaN	NaN	NaN	NaN	NaN	NaN	NaN	NaN	--	NaN	NaN	NaN	NaN	NaN	NaN	NaN	NaN	NaN
Q07812-5;Q07812-7;Q07812-8;Q07812;Q07812-2;Q07812-6	BAX	NaN	NaN	NaN	NaN	NaN	NaN	NaN	NaN	NaN	NaN	NaN	--	NaN	NaN	NaN	NaN	NaN	NaN	NaN	NaN	NaN
Q07866-8;Q07866-2;Q07866-3;Q07866;Q07866-7;Q07866-5;Q07866-10;Q07866-6;Q07866-4;Q07866-9;Q9H0B6-2;Q9H0B6	KLC1	NaN	NaN	NaN	NaN	NaN	NaN	NaN	NaN	NaN	NaN	NaN	--	NaN	NaN	NaN	NaN	NaN	NaN	NaN	NaN	NaN
Q08188	TGM3	NaN	NaN	NaN	NaN	NaN	NaN	NaN	NaN	NaN	NaN	NaN	--	NaN	NaN	NaN	NaN	NaN	NaN	132.628	140.118	NaN
Q08623;Q08623-3;Q08623-4;Q08623-2	HDHD1	NaN	NaN	NaN	NaN	NaN	NaN	NaN	NaN	NaN	NaN	NaN	--	NaN	NaN	NaN	NaN	NaN	NaN	NaN	NaN	NaN
Q09161	NCBP1	NaN	NaN	NaN	NaN	NaN	118.351	NaN	NaN	NaN	NaN	NaN	--	NaN	NaN	NaN	NaN	264.684	76.4716	NaN	NaN	NaN
Q0VDF9	HSPA14	NaN	NaN	NaN	NaN	NaN	NaN	NaN	NaN	NaN	NaN	NaN	--	NaN	NaN	NaN	NaN	NaN	NaN	NaN	NaN	NaN
Q12805-2;Q12805-4;Q12805-3;Q12805;Q12805-5	EFEMP1	NaN	NaN	NaN	NaN	NaN	NaN	NaN	NaN	NaN	NaN	NaN	--	NaN	NaN	NaN	NaN	NaN	NaN	NaN	NaN	NaN
Q12905	ILF2	NaN	NaN	NaN	NaN	NaN	NaN	NaN	NaN	NaN	NaN	NaN	--	NaN	NaN	NaN	NaN	NaN	NaN	NaN	NaN	NaN
Q12906-5;Q12906-4;Q12906-2;Q12906-6;Q12906-3;Q12906;Q12906-7;Q96SI9-2;Q96SI9	ILF3	NaN	NaN	NaN	NaN	NaN	NaN	NaN	NaN	NaN	NaN	NaN	--	NaN	NaN	NaN	NaN	NaN	NaN	NaN	NaN	NaN
Q12955;Q12955-5;Q12955-4;Q01484-5;Q01484-2;Q01484;Q12955-6	ANK3;ANK2	NaN	NaN	NaN	NaN	NaN	NaN	NaN	NaN	NaN	NaN	NaN	--	NaN	NaN	NaN	NaN	NaN	NaN	NaN	NaN	NaN
Q12959-5;Q12959-3;Q12959-6;Q12959-4;Q12959;Q12959-7;Q12959-2;Q12959-8;Q12959-9;Q15700-5;Q15700-3;Q15700;Q15700-4;Q15700-2	DLG1	NaN	NaN	NaN	NaN	NaN	NaN	NaN	NaN	NaN	NaN	NaN	--	NaN	NaN	NaN	NaN	NaN	NaN	NaN	NaN	NaN
Q13011	ECH1	NaN	NaN	NaN	NaN	NaN	NaN	NaN	NaN	NaN	NaN	NaN	--	NaN	NaN	NaN	NaN	NaN	NaN	NaN	NaN	NaN
Q13084	MRPL28	NaN	NaN	NaN	NaN	NaN	NaN	NaN	NaN	NaN	NaN	NaN	--	NaN	NaN	NaN	NaN	NaN	NaN	NaN	NaN	NaN
Q13111-3;Q13111	CHAF1A	NaN	NaN	NaN	NaN	NaN	NaN	NaN	NaN	NaN	NaN	NaN	--	NaN	NaN	NaN	NaN	NaN	NaN	NaN	NaN	NaN
Q13151	HNRNPA0	NaN	NaN	NaN	NaN	NaN	NaN	NaN	NaN	NaN	NaN	NaN	--	NaN	NaN	NaN	NaN	NaN	NaN	NaN	NaN	NaN
Q13263-2;Q13263	TRIM28	NaN	NaN	NaN	NaN	NaN	NaN	NaN	NaN	NaN	NaN	NaN	--	NaN	NaN	NaN	NaN	NaN	NaN	NaN	NaN	NaN
Q13283	G3BP1	NaN	NaN	NaN	NaN	NaN	NaN	NaN	NaN	NaN	NaN	NaN	--	NaN	NaN	NaN	NaN	NaN	NaN	NaN	NaN	NaN
Q13342-3		NaN	NaN	NaN	NaN	NaN	NaN	NaN	NaN	NaN	NaN	NaN	--	NaN	NaN	NaN	NaN	NaN	NaN	NaN	NaN	NaN
Q13442	PDAP1	NaN	NaN	NaN	NaN	NaN	NaN	NaN	NaN	NaN	NaN	NaN	--	NaN	NaN	NaN	NaN	NaN	NaN	NaN	NaN	NaN
Q13492-3;Q13492-2;Q13492-5;Q13492;Q13492-4;O60641-3;O60641-4;O60641	PICALM	NaN	NaN	NaN	NaN	NaN	NaN	NaN	NaN	NaN	NaN	NaN	--	NaN	NaN	NaN	NaN	NaN	NaN	NaN	NaN	NaN
Q13541	EIF4EBP1	NaN	NaN	NaN	NaN	NaN	NaN	NaN	NaN	NaN	NaN	NaN	--	NaN	NaN	NaN	NaN	NaN	NaN	NaN	NaN	NaN
Q13576;Q13576-3;Q13576-2	IQGAP2	NaN	NaN	NaN	NaN	NaN	NaN	NaN	NaN	NaN	NaN	NaN	--	NaN	NaN	NaN	NaN	NaN	98.6616	NaN	NaN	800.834
Q13835-2;Q13835	PKP1	NaN	NaN	NaN	NaN	NaN	NaN	NaN	NaN	NaN	NaN	NaN	--	NaN	NaN	NaN	NaN	NaN	NaN	NaN	NaN	NaN
Q14139;Q14139-2	UBE4A	NaN	NaN	NaN	NaN	NaN	NaN	NaN	NaN	NaN	NaN	NaN	--	NaN	NaN	NaN	NaN	NaN	NaN	NaN	NaN	NaN
Q14152-2;Q14152	EIF3A	NaN	NaN	NaN	NaN	NaN	NaN	NaN	NaN	NaN	NaN	NaN	--	NaN	NaN	NaN	NaN	NaN	NaN	NaN	NaN	NaN
Q14157-4;Q14157-1;Q14157-3;Q14157;Q14157-5	UBAP2L	NaN	NaN	NaN	NaN	NaN	NaN	NaN	NaN	NaN	NaN	NaN	--	NaN	NaN	NaN	NaN	NaN	NaN	NaN	NaN	NaN
Q14232;Q14232-2	EIF2B1	NaN	NaN	NaN	NaN	NaN	NaN	NaN	NaN	NaN	NaN	NaN	--	NaN	NaN	NaN	NaN	NaN	NaN	NaN	NaN	NaN
Q14247-3;Q14247;Q14247-2	CTTN	NaN	NaN	NaN	NaN	NaN	NaN	NaN	NaN	NaN	NaN	NaN	--	NaN	NaN	NaN	NaN	NaN	NaN	NaN	NaN	NaN
Q14258	TRIM25	NaN	NaN	NaN	NaN	NaN	NaN	NaN	NaN	NaN	NaN	NaN	--	NaN	NaN	NaN	NaN	NaN	NaN	NaN	NaN	NaN
Q14344-2;Q14344	GNA13	NaN	NaN	NaN	NaN	NaN	NaN	NaN	NaN	NaN	NaN	NaN	--	NaN	NaN	NaN	NaN	NaN	NaN	NaN	NaN	NaN
Q14376-2;Q14376	GALE	NaN	NaN	NaN	NaN	NaN	NaN	NaN	NaN	NaN	NaN	NaN	--	NaN	NaN	NaN	NaN	NaN	NaN	NaN	NaN	NaN
Q14651	PLS1	NaN	NaN	NaN	NaN	NaN	NaN	NaN	NaN	NaN	NaN	NaN	--	NaN	NaN	NaN	NaN	NaN	NaN	NaN	NaN	NaN
Q14738-3;Q14738-2;Q14738	PPP2R5D	NaN	NaN	NaN	NaN	NaN	NaN	NaN	NaN	NaN	NaN	NaN	--	NaN	NaN	NaN	564.221	NaN	NaN	NaN	NaN	1277.04
Q14764	MVP	NaN	NaN	NaN	NaN	NaN	NaN	NaN	NaN	NaN	NaN	NaN	--	NaN	NaN	NaN	NaN	NaN	NaN	722.577	NaN	NaN
Q14980-4;Q14980-3;Q14980-2;Q14980	NUMA1	NaN	NaN	NaN	NaN	NaN	NaN	NaN	NaN	NaN	NaN	NaN	--	NaN	NaN	NaN	NaN	NaN	NaN	NaN	NaN	NaN
Q15003;Q15003-2	NCAPH	NaN	NaN	NaN	NaN	NaN	NaN	NaN	NaN	NaN	NaN	NaN	--	NaN	NaN	NaN	517.071	NaN	NaN	NaN	NaN	768.513
Q15019-2;Q15019;Q15019-3	37500	NaN	NaN	NaN	NaN	NaN	NaN	NaN	NaN	NaN	NaN	NaN	--	NaN	NaN	NaN	NaN	NaN	NaN	NaN	NaN	NaN
Q15029-2;Q15029-3;Q15029	EFTUD2	NaN	NaN	NaN	NaN	NaN	NaN	NaN	NaN	NaN	NaN	NaN	--	NaN	NaN	NaN	NaN	NaN	NaN	NaN	NaN	NaN
Q15042-3;Q15042;Q15042-4	RAB3GAP1	NaN	NaN	NaN	NaN	NaN	NaN	NaN	NaN	NaN	NaN	NaN	--	NaN	NaN	NaN	NaN	NaN	NaN	NaN	NaN	NaN
Q15057	ACAP2	NaN	NaN	NaN	NaN	NaN	NaN	NaN	NaN	NaN	NaN	NaN	--	NaN	NaN	NaN	NaN	NaN	NaN	NaN	NaN	NaN
Q15173-2;Q15173	PPP2R5B	NaN	NaN	NaN	NaN	NaN	NaN	NaN	NaN	NaN	NaN	NaN	--	NaN	NaN	NaN	NaN	NaN	NaN	NaN	NaN	NaN
Q15363	TMED2	NaN	NaN	NaN	NaN	NaN	NaN	NaN	NaN	NaN	NaN	NaN	--	NaN	NaN	NaN	NaN	NaN	NaN	NaN	NaN	NaN
Q15369;Q15369-2	TCEB1	NaN	NaN	NaN	NaN	NaN	NaN	NaN	NaN	NaN	NaN	NaN	--	NaN	NaN	NaN	NaN	NaN	NaN	NaN	NaN	NaN
Q15370;Q15370-2	TCEB2	NaN	NaN	NaN	NaN	NaN	NaN	NaN	NaN	NaN	NaN	NaN	--	NaN	NaN	NaN	NaN	NaN	NaN	NaN	NaN	NaN
Q15393-3;Q15393	SF3B3	NaN	NaN	NaN	NaN	NaN	NaN	NaN	NaN	NaN	NaN	NaN	--	NaN	NaN	NaN	NaN	NaN	NaN	NaN	NaN	NaN
Q15397	KIAA0020	NaN	NaN	NaN	NaN	NaN	NaN	NaN	NaN	NaN	NaN	NaN	--	NaN	NaN	NaN	NaN	NaN	NaN	NaN	NaN	NaN
Q15431	SYCP1	NaN	NaN	NaN	NaN	NaN	NaN	NaN	NaN	NaN	NaN	NaN	--	NaN	NaN	NaN	NaN	NaN	NaN	NaN	NaN	NaN
Q15436-2;Q15436;Q15437	SEC23A;SEC23B	NaN	NaN	NaN	NaN	NaN	NaN	NaN	NaN	NaN	NaN	NaN	--	NaN	NaN	NaN	NaN	NaN	NaN	NaN	NaN	NaN
Q15582	TGFBI	951.991	NaN	NaN	NaN	NaN	NaN	1024.12	NaN	NaN	NaN	NaN	--	NaN	NaN	NaN	1119.08	NaN	NaN	NaN	NaN	NaN
Q15637-4;Q15637-6;Q15637-3;Q15637-2;Q15637;Q15637-7;Q15637-5	SF1	NaN	NaN	NaN	NaN	NaN	NaN	NaN	NaN	NaN	NaN	NaN	--	NaN	NaN	NaN	NaN	NaN	NaN	NaN	NaN	NaN
Q15714-2;Q15714-3;Q15714	TSC22D1	NaN	NaN	NaN	NaN	NaN	NaN	NaN	NaN	NaN	NaN	NaN	--	NaN	NaN	NaN	NaN	NaN	NaN	NaN	NaN	NaN
Q15796-2;Q15796;P84022-3;P84022-2;P84022;O15198-2;O15198	SMAD2;SMAD3;SMAD9	NaN	NaN	NaN	NaN	NaN	NaN	NaN	NaN	NaN	NaN	NaN	--	NaN	NaN	NaN	NaN	NaN	NaN	NaN	NaN	NaN
Q15813;Q15813-2	TBCE	NaN	NaN	NaN	NaN	NaN	NaN	NaN	NaN	NaN	NaN	NaN	--	NaN	NaN	NaN	NaN	NaN	NaN	NaN	NaN	NaN
Q15831-2;Q15831	STK11	NaN	NaN	NaN	NaN	NaN	NaN	NaN	NaN	NaN	NaN	NaN	--	NaN	NaN	NaN	NaN	NaN	NaN	NaN	NaN	NaN
Q15942	ZYX	NaN	NaN	NaN	NaN	NaN	NaN	NaN	NaN	NaN	NaN	NaN	--	NaN	NaN	NaN	NaN	NaN	NaN	NaN	NaN	NaN
Q16181-2;Q16181	39326	NaN	NaN	NaN	NaN	NaN	NaN	NaN	NaN	NaN	NaN	NaN	--	NaN	NaN	NaN	NaN	NaN	NaN	NaN	NaN	NaN
Q16254	E2F4	NaN	NaN	NaN	NaN	NaN	NaN	NaN	NaN	NaN	NaN	NaN	--	NaN	NaN	NaN	NaN	NaN	NaN	NaN	NaN	NaN
Q16539-2;Q16539	MAPK14	NaN	NaN	NaN	NaN	NaN	NaN	NaN	NaN	NaN	NaN	NaN	--	NaN	NaN	NaN	NaN	NaN	NaN	NaN	NaN	NaN
Q16555-2;Q16555;Q14195;Q14194;Q14195-2;Q14194-2	DPYSL2	NaN	NaN	NaN	NaN	NaN	NaN	NaN	NaN	NaN	NaN	NaN	--	NaN	NaN	NaN	NaN	418.157	NaN	72.8232	NaN	NaN
Q16570;Q16570-2	ACKR1	NaN	NaN	NaN	NaN	NaN	NaN	NaN	NaN	NaN	NaN	NaN	--	NaN	NaN	NaN	NaN	NaN	NaN	NaN	NaN	NaN
Q16610-2;Q16610;Q16610-4;Q16610-3	ECM1	NaN	NaN	NaN	NaN	NaN	NaN	NaN	NaN	NaN	NaN	NaN	--	NaN	NaN	NaN	NaN	NaN	NaN	NaN	NaN	NaN
Q16630-3;Q16630;Q16630-2	CPSF6	NaN	NaN	NaN	NaN	NaN	NaN	NaN	NaN	NaN	NaN	NaN	--	NaN	NaN	NaN	NaN	NaN	NaN	NaN	NaN	NaN
Q16777;Q6FI13	HIST2H2AC;HIST2H2AA3	NaN	NaN	NaN	NaN	NaN	NaN	NaN	NaN	NaN	NaN	NaN	--	NaN	NaN	NaN	NaN	NaN	NaN	NaN	NaN	NaN
Q16891-3;Q16891-2;Q16891-4;Q16891	IMMT	NaN	NaN	NaN	NaN	NaN	NaN	NaN	NaN	NaN	NaN	NaN	--	NaN	NaN	NaN	NaN	NaN	NaN	NaN	NaN	NaN
Q27J81-2;Q27J81	INF2	NaN	NaN	NaN	NaN	NaN	NaN	NaN	NaN	NaN	NaN	NaN	--	NaN	NaN	NaN	NaN	NaN	NaN	NaN	NaN	NaN
Q29RF7	PDS5A	NaN	NaN	NaN	NaN	NaN	NaN	NaN	NaN	NaN	NaN	NaN	--	NaN	NaN	NaN	NaN	NaN	NaN	NaN	NaN	NaN
Q2TAA2-2;Q2TAA2	IAH1	NaN	NaN	NaN	NaN	NaN	1710.43	NaN	NaN	NaN	NaN	NaN	--	NaN	NaN	NaN	NaN	579.547	NaN	NaN	NaN	NaN
Q2TAZ0;Q2TAZ0-3	ATG2A	NaN	NaN	NaN	NaN	NaN	NaN	NaN	NaN	NaN	NaN	NaN	--	NaN	NaN	NaN	NaN	NaN	NaN	NaN	NaN	NaN
Q3YEC7;Q3YEC7-2	RABL6	NaN	NaN	NaN	NaN	NaN	NaN	NaN	NaN	NaN	NaN	NaN	--	NaN	NaN	NaN	NaN	NaN	NaN	NaN	NaN	NaN
Q4G0F5	VPS26B	NaN	NaN	NaN	NaN	NaN	NaN	NaN	NaN	NaN	NaN	NaN	--	NaN	NaN	NaN	NaN	NaN	NaN	NaN	NaN	NaN
Q4G0J3;Q4G0J3-3	LARP7	NaN	NaN	NaN	NaN	NaN	NaN	NaN	NaN	NaN	NaN	NaN	--	NaN	NaN	NaN	NaN	NaN	NaN	NaN	NaN	NaN
Q4KWH8-2	PLCH1	NaN	NaN	NaN	NaN	NaN	NaN	NaN	NaN	NaN	NaN	NaN	--	NaN	NaN	NaN	NaN	NaN	NaN	NaN	NaN	NaN
Q53FA7-2;Q53FA7	TP53I3	NaN	NaN	NaN	NaN	NaN	NaN	NaN	NaN	NaN	NaN	NaN	--	NaN	NaN	NaN	NaN	NaN	NaN	NaN	NaN	NaN
Q53FT3	C11orf73	NaN	NaN	NaN	NaN	NaN	NaN	NaN	NaN	NaN	NaN	NaN	--	NaN	NaN	NaN	NaN	NaN	NaN	NaN	NaN	NaN
Q53H12	AGK	NaN	NaN	NaN	NaN	NaN	NaN	NaN	NaN	NaN	NaN	NaN	--	NaN	NaN	NaN	NaN	NaN	NaN	NaN	NaN	NaN
Q562R1	ACTBL2	NaN	NaN	NaN	NaN	NaN	NaN	NaN	NaN	NaN	NaN	NaN	--	NaN	NaN	NaN	NaN	NaN	NaN	NaN	NaN	NaN
Q5BJH7-2;Q5BJH7-6;Q5BJH7-3;Q5BJH7	YIF1B	NaN	NaN	NaN	NaN	NaN	NaN	NaN	NaN	NaN	NaN	NaN	--	NaN	NaN	NaN	NaN	NaN	NaN	NaN	NaN	NaN
Q5JS54-3;Q5JS54;Q5JS54-2	PSMG4	NaN	NaN	NaN	NaN	NaN	NaN	NaN	NaN	NaN	NaN	NaN	--	NaN	NaN	NaN	NaN	NaN	NaN	NaN	NaN	NaN
Q5MIZ7-3;Q5MIZ7-2;Q5MIZ7;Q5MIZ7-5;Q6IN85-5;Q6IN85-2;Q6IN85	SMEK2;SMEK1	NaN	NaN	NaN	NaN	NaN	NaN	NaN	NaN	NaN	NaN	NaN	--	NaN	NaN	NaN	NaN	NaN	NaN	NaN	NaN	NaN
Q5R372-2;Q5R372-4;Q5R372;Q5R372-3	RABGAP1L	NaN	NaN	NaN	NaN	NaN	NaN	NaN	NaN	NaN	NaN	NaN	--	NaN	NaN	NaN	NaN	NaN	NaN	NaN	NaN	NaN
Q5R3I4	TTC38	NaN	NaN	NaN	NaN	NaN	NaN	NaN	NaN	NaN	NaN	NaN	--	NaN	NaN	NaN	NaN	NaN	NaN	NaN	NaN	NaN
Q5T2T1;Q5T2T1-2	MPP7	NaN	NaN	NaN	NaN	NaN	NaN	NaN	NaN	NaN	NaN	NaN	--	NaN	NaN	NaN	NaN	NaN	NaN	NaN	NaN	NaN
Q5T447;Q5T447-2	HECTD3	NaN	NaN	NaN	NaN	NaN	NaN	NaN	NaN	NaN	NaN	NaN	--	NaN	NaN	NaN	NaN	NaN	315.482	327.061	NaN	NaN
Q5T6V5	C9orf64	NaN	NaN	NaN	NaN	NaN	NaN	NaN	NaN	NaN	NaN	NaN	--	NaN	NaN	NaN	NaN	3571.13	399.826	NaN	NaN	NaN
Q5TEZ5	C6orf163	NaN	NaN	NaN	NaN	NaN	NaN	NaN	NaN	NaN	NaN	NaN	--	NaN	NaN	NaN	NaN	NaN	NaN	NaN	NaN	NaN
Q5TZA2-2;Q5TZA2	CROCC	NaN	NaN	NaN	NaN	NaN	NaN	NaN	NaN	NaN	NaN	NaN	--	NaN	NaN	NaN	NaN	NaN	NaN	NaN	NaN	NaN
Q5VWZ2-2;Q5VWZ2	LYPLAL1	NaN	NaN	NaN	NaN	NaN	NaN	NaN	NaN	NaN	NaN	NaN	--	NaN	NaN	NaN	NaN	NaN	NaN	NaN	NaN	NaN
Q6FI81-3;Q6FI81	CIAPIN1	NaN	NaN	NaN	NaN	NaN	NaN	NaN	NaN	NaN	NaN	NaN	--	NaN	NaN	NaN	NaN	NaN	NaN	NaN	NaN	NaN
Q6GMV3	PTRHD1	NaN	NaN	NaN	NaN	NaN	NaN	NaN	NaN	NaN	NaN	NaN	--	NaN	NaN	NaN	NaN	6667.85	NaN	NaN	NaN	NaN
Q6IA69;Q6IA69-2	NADSYN1	NaN	NaN	NaN	NaN	NaN	NaN	NaN	NaN	NaN	NaN	NaN	--	NaN	NaN	NaN	NaN	NaN	NaN	NaN	NaN	NaN
Q6IAA8	LAMTOR1	NaN	NaN	NaN	NaN	NaN	NaN	NaN	NaN	NaN	NaN	NaN	--	NaN	NaN	NaN	NaN	NaN	NaN	NaN	NaN	NaN
Q6P2Q9	PRPF8	NaN	NaN	NaN	NaN	NaN	NaN	NaN	NaN	NaN	NaN	NaN	--	NaN	NaN	NaN	NaN	NaN	NaN	NaN	NaN	NaN
Q6PHR2-3;Q6PHR2;Q6PHR2-4;Q6PHR2-2	ULK3	NaN	NaN	NaN	NaN	NaN	NaN	NaN	NaN	NaN	NaN	NaN	--	NaN	NaN	NaN	NaN	NaN	395.147	1080.36	NaN	NaN
Q6UWP2;Q6UWP2-2;Q6UWP2-3	DHRS11	NaN	NaN	NaN	NaN	NaN	NaN	NaN	NaN	NaN	NaN	NaN	--	NaN	NaN	NaN	NaN	NaN	NaN	NaN	NaN	NaN
Q6VN20;Q6VN20-3;Q6VN20-2	RANBP10	NaN	NaN	NaN	NaN	NaN	NaN	NaN	NaN	NaN	NaN	NaN	--	NaN	NaN	NaN	NaN	NaN	NaN	NaN	NaN	NaN
Q6ZR08	DNAH12	NaN	NaN	NaN	NaN	NaN	NaN	NaN	NaN	NaN	NaN	NaN	--	NaN	NaN	NaN	NaN	NaN	NaN	NaN	NaN	NaN
Q6ZRR7-2;Q6ZRR7	LRRC9	NaN	NaN	NaN	NaN	NaN	NaN	NaN	NaN	NaN	NaN	NaN	--	NaN	NaN	NaN	NaN	NaN	NaN	NaN	NaN	NaN
Q7L2E3-3;Q7L2E3;Q7L2E3-2	DHX30	NaN	NaN	NaN	NaN	NaN	NaN	NaN	NaN	NaN	NaN	NaN	--	NaN	NaN	NaN	NaN	NaN	NaN	NaN	NaN	NaN
Q7L2H7;Q7L2H7-2	EIF3M	NaN	NaN	NaN	NaN	NaN	NaN	NaN	NaN	NaN	NaN	NaN	--	NaN	NaN	NaN	NaN	NaN	NaN	NaN	NaN	NaN
Q7L5D6;Q7L5D6-2	GET4	NaN	NaN	NaN	NaN	NaN	NaN	NaN	NaN	NaN	NaN	NaN	--	NaN	NaN	NaN	1841.79	NaN	NaN	NaN	NaN	7422.57
Q7L5Y1-2;Q7L5Y1;Q7L5Y1-4;Q7L5Y1-5;Q7L5Y1-6;Q7L5Y1-7	ENOSF1	NaN	NaN	NaN	NaN	NaN	NaN	NaN	NaN	NaN	NaN	NaN	--	NaN	NaN	NaN	NaN	NaN	NaN	NaN	NaN	NaN
Q7Z406;Q7Z406-6;Q7Z406-2;Q7Z406-5;Q7Z406-4	MYH14	NaN	NaN	NaN	NaN	NaN	NaN	NaN	NaN	NaN	NaN	NaN	--	NaN	NaN	NaN	NaN	NaN	NaN	NaN	NaN	NaN
Q7Z4Q2;Q7Z4Q2-3;Q7Z4Q2-2	HEATR3	NaN	NaN	NaN	NaN	NaN	NaN	NaN	NaN	NaN	NaN	NaN	--	NaN	NaN	NaN	NaN	NaN	NaN	NaN	NaN	NaN
Q7Z5G4;Q7Z5G4-3	GOLGA7	NaN	NaN	NaN	497.972	813.267	NaN	NaN	NaN	NaN	NaN	NaN	--	NaN	NaN	NaN	NaN	2013.95	709.439	NaN	NaN	NaN
Q7Z7H5-3;Q7Z7H5;Q7Z7H5-2	TMED4	NaN	NaN	NaN	NaN	NaN	NaN	NaN	NaN	NaN	NaN	NaN	--	NaN	NaN	NaN	NaN	NaN	NaN	NaN	NaN	NaN
Q86V88-3;Q86V88-2;Q86V88	MDP1	NaN	NaN	NaN	NaN	NaN	NaN	NaN	NaN	NaN	NaN	NaN	--	NaN	NaN	NaN	NaN	NaN	NaN	NaN	NaN	NaN
Q86VN1-2;Q86VN1	VPS36	NaN	NaN	NaN	NaN	NaN	NaN	NaN	NaN	NaN	NaN	NaN	--	NaN	NaN	NaN	NaN	NaN	NaN	NaN	NaN	NaN
Q86Y56;Q86Y56-3;Q86Y56-2	DNAAF5	NaN	NaN	NaN	NaN	NaN	NaN	NaN	NaN	NaN	NaN	NaN	--	NaN	NaN	NaN	NaN	NaN	NaN	NaN	NaN	NaN
Q86YS7;Q86YS7-2;Q86YS7-3;Q86YS7-4;Q86YS7-5	C2CD5	NaN	NaN	NaN	NaN	NaN	NaN	NaN	NaN	NaN	NaN	NaN	--	NaN	NaN	NaN	NaN	NaN	NaN	NaN	NaN	NaN
Q8IU68;Q8IU68-2	TMC8	NaN	NaN	NaN	NaN	NaN	NaN	NaN	NaN	NaN	NaN	NaN	--	NaN	NaN	NaN	NaN	NaN	NaN	NaN	NaN	NaN
Q8IUR7-3;Q8IUR7-7;Q8IUR7-2;Q8IUR7;Q8IUR7-6;Q8IUR7-8	ARMC8	NaN	NaN	NaN	NaN	NaN	NaN	NaN	NaN	NaN	NaN	NaN	--	NaN	NaN	NaN	NaN	NaN	NaN	NaN	NaN	NaN
Q8IW45-3;Q8IW45-4;Q8IW45;Q8IW45-2	CARKD	NaN	NaN	NaN	NaN	NaN	NaN	NaN	NaN	NaN	NaN	NaN	--	NaN	NaN	NaN	NaN	NaN	NaN	NaN	NaN	NaN
Q8IWB7	WDFY1	NaN	NaN	NaN	NaN	NaN	NaN	NaN	NaN	NaN	NaN	NaN	--	NaN	NaN	NaN	NaN	NaN	NaN	NaN	NaN	NaN
Q8IWT0-2;Q8IWT0	ZBTB8OS	NaN	NaN	NaN	NaN	NaN	NaN	NaN	NaN	NaN	NaN	NaN	--	NaN	NaN	NaN	NaN	NaN	NaN	NaN	NaN	NaN
Q8IXJ6;Q8IXJ6-4;Q8IXJ6-2;Q8IXJ6-3;Q8IXJ6-5	SIRT2	NaN	NaN	NaN	NaN	NaN	NaN	NaN	NaN	NaN	NaN	NaN	--	NaN	NaN	NaN	NaN	NaN	NaN	NaN	NaN	NaN
Q8IY81	FTSJ3	NaN	NaN	NaN	NaN	NaN	NaN	NaN	NaN	NaN	NaN	NaN	--	NaN	NaN	NaN	NaN	NaN	NaN	NaN	NaN	NaN
Q8IYT4-2;Q8IYT4	KATNAL2	NaN	NaN	NaN	NaN	NaN	NaN	NaN	NaN	NaN	NaN	NaN	--	NaN	NaN	NaN	NaN	NaN	NaN	NaN	NaN	NaN
Q8IZ07	ANKRD13A	NaN	NaN	NaN	NaN	NaN	NaN	NaN	NaN	NaN	NaN	NaN	--	NaN	NaN	NaN	NaN	NaN	NaN	NaN	NaN	NaN
Q8IZY2-2;Q8IZY2	ABCA7	NaN	141.595	NaN	NaN	NaN	NaN	NaN	NaN	NaN	NaN	NaN	--	NaN	NaN	NaN	NaN	NaN	NaN	104.951	NaN	NaN
Q8N0W3;Q8N0W3-2	FUK	NaN	NaN	NaN	NaN	NaN	NaN	NaN	NaN	NaN	NaN	NaN	--	NaN	NaN	NaN	NaN	NaN	NaN	NaN	NaN	NaN
Q8N122;Q8N122-3	RPTOR	NaN	NaN	NaN	NaN	NaN	NaN	NaN	NaN	NaN	NaN	NaN	--	NaN	NaN	NaN	NaN	NaN	NaN	NaN	NaN	NaN
Q8N163-2;Q8N163	CCAR2	NaN	NaN	NaN	NaN	NaN	NaN	NaN	NaN	NaN	NaN	NaN	--	NaN	NaN	NaN	NaN	NaN	NaN	NaN	NaN	NaN
Q8N370-4;Q8N370-2;Q8N370;Q8N370-3	SLC43A2	NaN	NaN	NaN	NaN	NaN	NaN	NaN	NaN	NaN	NaN	NaN	--	NaN	NaN	NaN	NaN	NaN	NaN	NaN	NaN	NaN
Q8N4P3-2;Q8N4P3	HDDC3	NaN	NaN	NaN	NaN	NaN	NaN	NaN	NaN	NaN	NaN	NaN	--	NaN	NaN	NaN	NaN	NaN	NaN	NaN	NaN	NaN
Q8N6M0;Q8N6M0-2	OTUD6B	NaN	NaN	NaN	NaN	NaN	NaN	NaN	NaN	NaN	NaN	NaN	--	NaN	NaN	NaN	NaN	NaN	NaN	NaN	NaN	NaN
Q8NA19	L3MBTL4	NaN	NaN	NaN	NaN	NaN	NaN	NaN	NaN	NaN	NaN	NaN	--	NaN	NaN	NaN	NaN	NaN	NaN	NaN	NaN	NaN
Q8NB37;Q8NB37-3;Q8NB37-2	PDDC1	NaN	NaN	NaN	NaN	NaN	NaN	NaN	NaN	NaN	NaN	NaN	--	NaN	NaN	NaN	NaN	590.555	NaN	955.057	NaN	NaN
Q8NBQ5	HSD17B11	NaN	NaN	NaN	NaN	NaN	NaN	NaN	NaN	NaN	NaN	NaN	--	NaN	NaN	NaN	NaN	NaN	NaN	NaN	NaN	NaN
Q8NBT2-2;Q8NBT2	SPC24	NaN	NaN	NaN	NaN	NaN	NaN	NaN	NaN	NaN	NaN	NaN	--	NaN	NaN	NaN	NaN	NaN	NaN	NaN	NaN	NaN
Q8NBX0	SCCPDH	NaN	NaN	NaN	NaN	NaN	NaN	NaN	NaN	NaN	NaN	NaN	--	NaN	NaN	NaN	NaN	NaN	NaN	NaN	NaN	NaN
Q8NC51-4;Q8NC51-3;Q8NC51-2;Q8NC51	SERBP1	NaN	NaN	NaN	NaN	NaN	NaN	NaN	NaN	NaN	NaN	NaN	--	NaN	NaN	NaN	NaN	NaN	NaN	NaN	NaN	NaN
Q8ND76-3;Q8ND76-2;Q8ND76	CCNY	NaN	NaN	NaN	NaN	NaN	NaN	NaN	NaN	NaN	NaN	NaN	--	NaN	NaN	NaN	NaN	NaN	NaN	NaN	NaN	NaN
Q8NDC0	MAPK1IP1L	NaN	NaN	NaN	NaN	NaN	NaN	NaN	NaN	NaN	NaN	NaN	--	NaN	NaN	NaN	NaN	NaN	NaN	NaN	NaN	NaN
Q8NDZ2	SIMC1	NaN	NaN	NaN	NaN	NaN	NaN	NaN	NaN	NaN	NaN	NaN	--	NaN	NaN	NaN	NaN	NaN	NaN	NaN	NaN	NaN
Q8NEN9	PDZD8	NaN	NaN	NaN	NaN	NaN	NaN	NaN	NaN	NaN	NaN	NaN	--	NaN	NaN	NaN	NaN	NaN	NaN	NaN	NaN	NaN
Q8NF91-4;Q8NF91;Q8NF91-8;Q8NF91-2;Q8NF91-9;Q8NF91-3;Q8NF91-11;Q8NF91-7	SYNE1	NaN	NaN	NaN	NaN	NaN	NaN	NaN	NaN	NaN	NaN	NaN	--	NaN	NaN	NaN	NaN	NaN	NaN	NaN	NaN	NaN
Q8NFF5-3;Q8NFF5-2;Q8NFF5;Q8NFF5-4;Q8NFF5-5	FLAD1	NaN	NaN	NaN	NaN	NaN	NaN	NaN	NaN	NaN	NaN	NaN	--	NaN	NaN	NaN	NaN	447.295	NaN	514.549	NaN	NaN
Q8NG06	TRIM58	NaN	NaN	NaN	NaN	NaN	NaN	NaN	NaN	NaN	NaN	NaN	--	NaN	NaN	NaN	NaN	NaN	1765.03	NaN	744.02	NaN
Q8TAT6;Q8TAT6-2	NPLOC4	NaN	NaN	NaN	NaN	NaN	NaN	NaN	NaN	NaN	NaN	NaN	--	NaN	NaN	NaN	NaN	256.074	NaN	454.448	NaN	NaN
Q8TBE9	NANP	NaN	NaN	NaN	NaN	NaN	NaN	NaN	NaN	NaN	NaN	NaN	--	NaN	NaN	NaN	NaN	NaN	NaN	NaN	NaN	NaN
Q8TBN0	RAB3IL1	NaN	NaN	NaN	NaN	NaN	NaN	NaN	NaN	NaN	NaN	NaN	--	NaN	NaN	NaN	NaN	NaN	NaN	NaN	NaN	NaN
Q8TBX8-3;Q8TBX8	PIP4K2C	NaN	NaN	NaN	NaN	NaN	NaN	NaN	NaN	NaN	NaN	NaN	--	NaN	NaN	NaN	NaN	NaN	NaN	NaN	NaN	NaN
Q8TC12-3;Q8TC12;Q8TC12-2	RDH11	NaN	NaN	NaN	417	233.94	NaN	NaN	NaN	NaN	NaN	NaN	--	NaN	NaN	NaN	NaN	NaN	NaN	NaN	293.616	NaN
Q8TDQ7-3;Q8TDQ7-2;Q8TDQ7;Q8TDQ7-5;Q8TDQ7-4	GNPDA2	NaN	NaN	NaN	NaN	NaN	NaN	NaN	NaN	NaN	NaN	NaN	--	NaN	NaN	NaN	NaN	NaN	NaN	NaN	NaN	NaN
Q8TEB1;Q8TEB1-2;Q8TEB1-3	DCAF11	NaN	NaN	NaN	NaN	NaN	NaN	NaN	NaN	NaN	NaN	NaN	--	NaN	NaN	NaN	NaN	NaN	NaN	NaN	NaN	NaN
Q8TEX9;Q8TEX9-2	IPO4	NaN	NaN	NaN	NaN	NaN	NaN	NaN	NaN	NaN	NaN	NaN	--	NaN	NaN	NaN	NaN	84.0104	NaN	287.134	NaN	NaN
Q8WU76-2;Q8WU76	SCFD2	NaN	NaN	NaN	NaN	NaN	NaN	NaN	NaN	NaN	NaN	NaN	--	NaN	NaN	NaN	NaN	NaN	NaN	NaN	NaN	NaN
Q8WVV4-1;Q8WVV4;Q8WVV4-3	POF1B	NaN	NaN	NaN	NaN	NaN	NaN	NaN	NaN	NaN	NaN	NaN	--	NaN	NaN	NaN	NaN	NaN	NaN	NaN	NaN	NaN
Q8WXF1-2;Q8WXF1	PSPC1	NaN	NaN	NaN	NaN	NaN	NaN	NaN	NaN	NaN	NaN	NaN	--	NaN	NaN	NaN	NaN	NaN	NaN	NaN	NaN	NaN
Q8WYN0;Q8WYN0-3;Q8WYN0-5;Q8WYN0-2	ATG4A	NaN	NaN	NaN	NaN	NaN	NaN	NaN	NaN	NaN	NaN	NaN	--	NaN	NaN	NaN	3243.44	2603.44	NaN	NaN	NaN	NaN
Q8WZ42-5;Q8WZ42-2;Q8WZ42;Q8WZ42-8;Q8WZ42-13;Q8WZ42-12;Q8WZ42-11;Q8WZ42-4;Q8WZ42-7;Q8WZ42-3;Q8WZ42-10;Q8WZ42-9;Q8WZ42-6	TTN	NaN	NaN	NaN	NaN	NaN	NaN	NaN	NaN	NaN	NaN	NaN	--	NaN	NaN	NaN	NaN	NaN	NaN	NaN	NaN	NaN
Q92598-2;Q92598-3;Q92598;Q92598-4	HSPH1	NaN	NaN	NaN	NaN	NaN	NaN	NaN	NaN	NaN	NaN	NaN	--	NaN	NaN	NaN	NaN	NaN	NaN	NaN	NaN	NaN
Q92614-4;Q92614;Q92614-5;Q92614-2;Q92614-3	MYO18A	NaN	NaN	NaN	NaN	NaN	NaN	NaN	NaN	NaN	NaN	NaN	--	NaN	NaN	NaN	NaN	NaN	NaN	NaN	NaN	NaN
Q92616	GCN1L1	NaN	NaN	NaN	NaN	NaN	NaN	NaN	NaN	NaN	NaN	NaN	--	NaN	NaN	NaN	NaN	NaN	NaN	NaN	NaN	NaN
Q92665	MRPS31	NaN	NaN	NaN	NaN	NaN	NaN	NaN	NaN	NaN	NaN	NaN	--	NaN	NaN	NaN	NaN	NaN	NaN	NaN	NaN	NaN
Q92734-4;Q92734-3;Q92734-2;Q92734	TFG	NaN	NaN	NaN	NaN	NaN	NaN	NaN	NaN	NaN	NaN	NaN	--	NaN	NaN	NaN	NaN	NaN	NaN	NaN	NaN	NaN
Q92823-3;Q92823-4;Q92823-6;Q92823-2;Q92823;Q92823-5	NRCAM	NaN	NaN	NaN	NaN	NaN	NaN	NaN	NaN	NaN	NaN	NaN	--	NaN	NaN	NaN	NaN	NaN	NaN	NaN	NaN	NaN
Q92835;Q92835-2;Q92835-3	INPP5D	NaN	NaN	NaN	NaN	NaN	NaN	NaN	NaN	NaN	NaN	NaN	--	NaN	NaN	NaN	NaN	388.093	599.599	NaN	NaN	NaN
Q92841-1;Q92841-3;Q92841-2;Q92841;P17844-2;P17844	DDX17	NaN	NaN	NaN	NaN	NaN	NaN	NaN	NaN	NaN	NaN	NaN	--	NaN	NaN	NaN	NaN	NaN	NaN	NaN	NaN	NaN
Q92973;Q92973-2;Q92973-3	TNPO1	NaN	NaN	NaN	NaN	NaN	NaN	NaN	NaN	NaN	NaN	NaN	--	NaN	NaN	NaN	NaN	NaN	NaN	NaN	NaN	NaN
Q92974-3;Q92974-2;Q92974	ARHGEF2	NaN	NaN	NaN	NaN	NaN	NaN	NaN	NaN	NaN	NaN	NaN	--	NaN	NaN	NaN	NaN	NaN	NaN	NaN	NaN	NaN
Q92990-2;Q92990	GLMN	NaN	NaN	NaN	NaN	NaN	NaN	NaN	NaN	NaN	NaN	NaN	--	NaN	NaN	NaN	NaN	NaN	NaN	NaN	NaN	NaN
Q93050-1;Q93050;Q93050-3	ATP6V0A1	NaN	NaN	NaN	NaN	NaN	NaN	NaN	NaN	NaN	NaN	NaN	--	NaN	NaN	NaN	NaN	NaN	NaN	NaN	NaN	NaN
Q93100-4;Q93100-2;Q93100-3;Q93100	PHKB	NaN	NaN	NaN	NaN	NaN	NaN	NaN	NaN	NaN	NaN	NaN	--	NaN	NaN	NaN	NaN	62.4684	66.2912	NaN	NaN	NaN
Q969X5-2;Q969X5	ERGIC1	NaN	NaN	NaN	NaN	NaN	NaN	NaN	NaN	NaN	NaN	NaN	--	NaN	NaN	NaN	NaN	NaN	977.16	NaN	666.038	NaN
Q96AB3-3;Q96AB3;Q96AB3-2	ISOC2	NaN	NaN	NaN	NaN	NaN	NaN	NaN	NaN	NaN	NaN	NaN	--	NaN	NaN	NaN	NaN	NaN	NaN	NaN	NaN	NaN
Q96AT9-5;Q96AT9-3;Q96AT9-2;Q96AT9;Q96AT9-4;Q2QD12	RPE;RPEL1	NaN	NaN	NaN	NaN	NaN	NaN	NaN	NaN	NaN	NaN	NaN	--	NaN	NaN	NaN	NaN	NaN	NaN	NaN	NaN	NaN
Q96B36;Q96B36-3	AKT1S1	NaN	NaN	NaN	NaN	NaN	NaN	NaN	NaN	NaN	NaN	NaN	--	NaN	NaN	NaN	NaN	NaN	NaN	NaN	NaN	NaN
Q96BN8	OTULIN	NaN	NaN	NaN	NaN	NaN	NaN	NaN	NaN	NaN	NaN	NaN	--	NaN	NaN	NaN	NaN	NaN	NaN	NaN	NaN	NaN
Q96C19;Q9BUP0-2;Q9BUP0	EFHD2;EFHD1	NaN	NaN	NaN	NaN	NaN	NaN	NaN	NaN	NaN	NaN	NaN	--	NaN	NaN	NaN	NaN	NaN	NaN	NaN	NaN	NaN
Q96CT7	CCDC124	NaN	NaN	NaN	NaN	NaN	NaN	NaN	NaN	NaN	NaN	NaN	--	NaN	NaN	NaN	NaN	NaN	NaN	NaN	NaN	NaN
Q96D15	RCN3	NaN	NaN	NaN	NaN	NaN	NaN	NaN	NaN	NaN	NaN	NaN	--	NaN	NaN	NaN	NaN	NaN	NaN	NaN	NaN	NaN
Q96EP5-2;Q96EP5	DAZAP1	NaN	NaN	NaN	NaN	NaN	NaN	NaN	NaN	NaN	NaN	NaN	--	NaN	NaN	NaN	NaN	NaN	1211.38	NaN	NaN	NaN
Q96EY7	PTCD3	NaN	NaN	NaN	NaN	NaN	NaN	NaN	NaN	NaN	NaN	NaN	--	NaN	NaN	NaN	NaN	NaN	NaN	NaN	NaN	NaN
Q96H20-2;Q96H20	SNF8	NaN	NaN	NaN	NaN	NaN	NaN	NaN	NaN	NaN	NaN	NaN	--	NaN	NaN	NaN	NaN	NaN	NaN	NaN	NaN	NaN
Q96H79;Q96H79-2	ZC3HAV1L	NaN	NaN	NaN	NaN	NaN	NaN	NaN	NaN	NaN	NaN	NaN	--	NaN	NaN	NaN	NaN	NaN	NaN	NaN	NaN	NaN
Q96HR9-2;Q96HR9	REEP6	NaN	NaN	NaN	NaN	NaN	NaN	NaN	NaN	NaN	NaN	NaN	--	NaN	NaN	NaN	NaN	NaN	NaN	NaN	NaN	NaN
Q96HY6;Q96HY6-2	DDRGK1	NaN	NaN	NaN	NaN	NaN	NaN	NaN	NaN	NaN	NaN	NaN	--	NaN	NaN	NaN	NaN	NaN	NaN	NaN	NaN	NaN
Q96IV0;Q96IV0-3;Q96IV0-5;Q96IV0-2;Q96IV0-4	NGLY1	NaN	NaN	NaN	NaN	NaN	NaN	NaN	NaN	NaN	NaN	NaN	--	NaN	NaN	NaN	NaN	NaN	NaN	NaN	NaN	NaN
Q96KG9-5;Q96KG9-3;Q96KG9-4;Q96KG9-6;Q96KG9-2;Q96KG9	SCYL1	NaN	NaN	NaN	NaN	NaN	NaN	NaN	NaN	NaN	NaN	NaN	--	NaN	NaN	NaN	NaN	NaN	NaN	NaN	NaN	NaN
Q96KS0-2;Q96KS0	EGLN2	NaN	NaN	NaN	NaN	NaN	NaN	NaN	NaN	NaN	NaN	NaN	--	NaN	NaN	NaN	NaN	NaN	NaN	NaN	NaN	NaN
Q96L94;Q96L94-2	SNX22	NaN	NaN	NaN	NaN	NaN	NaN	NaN	NaN	NaN	NaN	NaN	--	NaN	NaN	NaN	NaN	930.803	NaN	926.736	NaN	NaN
Q96LD8	SENP8	NaN	NaN	NaN	NaN	NaN	NaN	NaN	NaN	NaN	NaN	NaN	--	NaN	NaN	NaN	NaN	NaN	NaN	NaN	NaN	NaN
Q96MT7;Q96MT7-1	CFAP44	NaN	NaN	NaN	NaN	NaN	NaN	NaN	NaN	NaN	NaN	NaN	--	NaN	NaN	NaN	NaN	NaN	NaN	NaN	NaN	NaN
Q96MV1	TMEM56	NaN	NaN	NaN	NaN	NaN	NaN	NaN	NaN	NaN	NaN	NaN	--	NaN	NaN	NaN	NaN	NaN	NaN	NaN	NaN	NaN
Q96P63-2;Q96P63	SERPINB12	NaN	NaN	NaN	NaN	NaN	NaN	NaN	NaN	NaN	NaN	NaN	--	NaN	NaN	NaN	NaN	NaN	NaN	NaN	NaN	NaN
Q96QA5	GSDMA	NaN	NaN	NaN	NaN	NaN	NaN	NaN	NaN	NaN	NaN	NaN	--	NaN	NaN	NaN	NaN	NaN	NaN	NaN	NaN	NaN
Q96QU1-4		NaN	NaN	NaN	NaN	NaN	NaN	NaN	NaN	NaN	NaN	NaN	--	NaN	NaN	NaN	NaN	NaN	NaN	NaN	NaN	NaN
Q96RS6-3;Q96RS6-2;Q96RS6	NUDCD1	NaN	NaN	NaN	NaN	NaN	NaN	NaN	NaN	NaN	NaN	NaN	--	NaN	NaN	NaN	717.924	NaN	NaN	NaN	NaN	NaN
Q96RY5	CRAMP1L	NaN	NaN	NaN	NaN	NaN	NaN	NaN	NaN	NaN	NaN	NaN	--	NaN	NaN	NaN	NaN	NaN	NaN	NaN	NaN	NaN
Q96TA1-2;Q96TA1	FAM129B	NaN	NaN	NaN	NaN	NaN	NaN	NaN	NaN	NaN	NaN	NaN	--	NaN	NaN	NaN	NaN	NaN	NaN	NaN	NaN	NaN
Q99536;Q99536-3;Q99536-2	VAT1	NaN	NaN	NaN	NaN	NaN	NaN	451.309	NaN	NaN	NaN	NaN	--	NaN	NaN	NaN	NaN	NaN	NaN	420.819	NaN	NaN
Q99622	C12orf57	NaN	NaN	NaN	NaN	NaN	NaN	NaN	NaN	NaN	NaN	NaN	--	NaN	NaN	NaN	NaN	NaN	NaN	NaN	NaN	NaN
Q99623-2;Q99623	PHB2	NaN	NaN	NaN	NaN	NaN	NaN	NaN	NaN	NaN	NaN	NaN	--	NaN	NaN	NaN	NaN	NaN	NaN	NaN	NaN	NaN
Q99714;Q99714-2	HSD17B10	NaN	NaN	NaN	NaN	NaN	NaN	NaN	NaN	NaN	NaN	NaN	--	NaN	NaN	NaN	NaN	NaN	NaN	NaN	NaN	NaN
Q99798	ACO2	NaN	NaN	NaN	NaN	NaN	NaN	NaN	NaN	NaN	NaN	NaN	--	NaN	NaN	NaN	NaN	NaN	NaN	NaN	NaN	NaN
Q9BPX3	NCAPG	NaN	NaN	NaN	NaN	NaN	NaN	NaN	NaN	NaN	NaN	NaN	--	NaN	NaN	NaN	NaN	NaN	NaN	340.711	270.269	NaN
Q9BPX5	ARPC5L	NaN	NaN	NaN	NaN	NaN	NaN	NaN	NaN	NaN	NaN	NaN	--	NaN	NaN	NaN	NaN	NaN	NaN	NaN	NaN	NaN
Q9BQ67	GRWD1	NaN	NaN	NaN	NaN	NaN	NaN	NaN	NaN	NaN	NaN	NaN	--	NaN	NaN	NaN	NaN	NaN	NaN	NaN	NaN	NaN
Q9BQG0;Q9BQG0-2	MYBBP1A	NaN	NaN	NaN	NaN	NaN	NaN	NaN	NaN	NaN	NaN	NaN	--	NaN	NaN	NaN	NaN	NaN	NaN	NaN	NaN	NaN
Q9BQI7	PSD2	NaN	NaN	NaN	NaN	NaN	NaN	NaN	NaN	NaN	NaN	NaN	--	NaN	NaN	NaN	NaN	NaN	NaN	NaN	NaN	NaN
Q9BT73	PSMG3	NaN	NaN	NaN	NaN	NaN	NaN	NaN	NaN	NaN	NaN	NaN	--	NaN	NaN	NaN	NaN	NaN	NaN	NaN	NaN	NaN
Q9BTE6;Q9BTE6-2;Q9BTE6-3	AARSD1	NaN	NaN	NaN	NaN	NaN	NaN	NaN	NaN	NaN	NaN	NaN	--	NaN	NaN	NaN	NaN	NaN	NaN	NaN	NaN	NaN
Q9BTM9-3;Q9BTM9;Q9BTM9-2	URM1	NaN	NaN	NaN	NaN	NaN	NaN	NaN	NaN	NaN	NaN	NaN	--	NaN	NaN	NaN	NaN	NaN	NaN	NaN	NaN	NaN
Q9BTT0;Q9BTT0-3;Q9BTT0-2	ANP32E	NaN	NaN	NaN	NaN	NaN	NaN	NaN	NaN	NaN	NaN	NaN	--	NaN	NaN	NaN	NaN	NaN	NaN	NaN	NaN	NaN
Q9BTW9-4;Q9BTW9;Q9BTW9-5	TBCD	NaN	NaN	NaN	NaN	NaN	NaN	NaN	NaN	NaN	NaN	NaN	--	NaN	NaN	NaN	NaN	NaN	NaN	NaN	NaN	NaN
Q9BTX7	TTPAL	NaN	NaN	NaN	NaN	NaN	NaN	NaN	NaN	NaN	NaN	NaN	--	NaN	NaN	NaN	NaN	NaN	NaN	NaN	NaN	NaN
Q9BUK6-5;Q9BUK6-7;Q9BUK6-3;Q9BUK6-2;Q9BUK6	MSTO1	NaN	NaN	NaN	NaN	NaN	NaN	NaN	NaN	NaN	NaN	NaN	--	NaN	NaN	NaN	NaN	NaN	NaN	NaN	NaN	NaN
Q9BUL8	PDCD10	NaN	NaN	NaN	NaN	NaN	NaN	NaN	NaN	NaN	NaN	NaN	--	NaN	NaN	NaN	NaN	NaN	NaN	NaN	NaN	NaN
Q9BV68	RNF126	NaN	NaN	NaN	NaN	NaN	NaN	NaN	NaN	NaN	NaN	NaN	--	NaN	NaN	NaN	NaN	949.314	1952.76	NaN	NaN	NaN
Q9BV86	NTMT1	NaN	NaN	NaN	NaN	NaN	NaN	NaN	NaN	NaN	NaN	NaN	--	NaN	NaN	NaN	NaN	NaN	NaN	NaN	NaN	NaN
Q9BVK6	TMED9	NaN	NaN	NaN	NaN	NaN	NaN	NaN	NaN	NaN	NaN	NaN	--	NaN	NaN	NaN	NaN	NaN	NaN	NaN	NaN	NaN
Q9BWS9-3;Q9BWS9;Q9BWS9-2	CHID1	NaN	NaN	NaN	NaN	NaN	NaN	NaN	NaN	NaN	NaN	NaN	--	NaN	NaN	NaN	NaN	NaN	NaN	NaN	NaN	NaN
Q9BX69	CARD6	NaN	NaN	NaN	NaN	NaN	NaN	NaN	NaN	NaN	NaN	NaN	--	NaN	NaN	NaN	NaN	NaN	NaN	NaN	NaN	NaN
Q9BX97	PLVAP	NaN	NaN	NaN	NaN	NaN	NaN	NaN	NaN	NaN	NaN	NaN	--	NaN	NaN	NaN	NaN	NaN	NaN	NaN	NaN	NaN
Q9BYD6	MRPL1	NaN	NaN	NaN	NaN	NaN	NaN	NaN	NaN	NaN	NaN	NaN	--	NaN	NaN	NaN	NaN	NaN	NaN	NaN	NaN	NaN
Q9BZ23-3;Q9BZ23-4;Q9BZ23;Q9BZ23-2;Q9H999	PANK2	NaN	NaN	NaN	NaN	NaN	NaN	NaN	NaN	NaN	NaN	NaN	--	NaN	NaN	NaN	1854.42	NaN	NaN	NaN	NaN	3390.35
Q9BZE9;Q9BZE9-2;Q9BZE9-3;Q9BZE9-4	ASPSCR1	NaN	NaN	NaN	NaN	NaN	NaN	NaN	NaN	NaN	NaN	NaN	--	NaN	NaN	NaN	NaN	NaN	NaN	NaN	NaN	NaN
Q9BZF1-3;Q9BZF1-2;Q9BZF1	OSBPL8	NaN	NaN	NaN	NaN	NaN	NaN	NaN	NaN	NaN	NaN	NaN	--	NaN	NaN	NaN	NaN	NaN	NaN	NaN	NaN	NaN
Q9BZV1-2;Q9BZV1	UBXN6	NaN	NaN	NaN	NaN	NaN	NaN	NaN	NaN	NaN	NaN	NaN	--	NaN	NaN	NaN	NaN	NaN	NaN	NaN	NaN	NaN
Q9C0K7;Q9C0K7-2;Q9C0K7-3	STRADB	NaN	NaN	NaN	NaN	NaN	NaN	NaN	NaN	NaN	NaN	NaN	--	NaN	NaN	NaN	NaN	NaN	NaN	NaN	NaN	NaN
Q9GZS3	WDR61	NaN	NaN	NaN	NaN	NaN	NaN	NaN	NaN	NaN	NaN	NaN	--	NaN	NaN	NaN	NaN	NaN	NaN	NaN	NaN	NaN
Q9H008;Q9H008-2	LHPP	NaN	NaN	NaN	NaN	NaN	NaN	NaN	NaN	NaN	NaN	NaN	--	NaN	NaN	NaN	NaN	NaN	NaN	NaN	NaN	NaN
Q9H0A0-2;Q9H0A0	NAT10	NaN	NaN	NaN	NaN	NaN	NaN	NaN	NaN	NaN	NaN	NaN	--	NaN	NaN	NaN	NaN	NaN	NaN	NaN	NaN	NaN
Q9H0D6-2;Q9H0D6	XRN2	NaN	NaN	NaN	NaN	NaN	NaN	NaN	NaN	NaN	NaN	NaN	--	NaN	NaN	NaN	NaN	NaN	NaN	NaN	NaN	NaN
Q9H0X4;Q9H0X4-2	ITFG3	NaN	NaN	NaN	NaN	NaN	NaN	NaN	NaN	NaN	NaN	NaN	--	NaN	NaN	NaN	NaN	NaN	NaN	NaN	NaN	NaN
Q9H1A4	ANAPC1	NaN	NaN	NaN	NaN	NaN	NaN	NaN	NaN	NaN	NaN	NaN	--	NaN	NaN	NaN	NaN	NaN	NaN	NaN	NaN	NaN
Q9H2G2-2;Q9H2G2	SLK	NaN	NaN	NaN	NaN	NaN	NaN	NaN	NaN	NaN	NaN	NaN	--	NaN	NaN	NaN	NaN	NaN	NaN	NaN	NaN	NaN
Q9H2K8	TAOK3	NaN	NaN	NaN	NaN	NaN	NaN	NaN	NaN	NaN	NaN	NaN	--	NaN	NaN	NaN	NaN	NaN	NaN	NaN	NaN	NaN
Q9H2M9	RAB3GAP2	NaN	NaN	NaN	NaN	NaN	NaN	NaN	NaN	NaN	NaN	NaN	--	NaN	NaN	NaN	NaN	NaN	NaN	NaN	NaN	NaN
Q9H3M7-2;Q9H3M7	TXNIP	NaN	NaN	NaN	NaN	NaN	NaN	NaN	NaN	NaN	NaN	NaN	--	NaN	NaN	NaN	NaN	NaN	NaN	NaN	NaN	NaN
Q9H425;Q9H425-3;Q9H425-2	C1orf198	NaN	NaN	NaN	NaN	NaN	NaN	NaN	NaN	NaN	NaN	NaN	--	NaN	NaN	NaN	NaN	NaN	NaN	NaN	NaN	NaN
Q9H4A4	RNPEP	NaN	NaN	NaN	NaN	NaN	NaN	NaN	NaN	NaN	NaN	NaN	--	NaN	NaN	NaN	NaN	NaN	NaN	NaN	NaN	NaN
Q9H4A6;Q9H4A5-2;Q9H4A5	GOLPH3;GOLPH3L	NaN	NaN	NaN	NaN	NaN	NaN	NaN	NaN	NaN	NaN	NaN	--	NaN	NaN	NaN	NaN	NaN	NaN	NaN	NaN	NaN
Q9H4E7	DEF6	NaN	NaN	NaN	NaN	NaN	NaN	NaN	NaN	NaN	NaN	NaN	--	NaN	NaN	NaN	NaN	NaN	NaN	NaN	NaN	NaN
Q9H7C9;Q9H7C9-3;Q9H7C9-2	AAMDC	NaN	NaN	NaN	NaN	NaN	NaN	NaN	NaN	NaN	NaN	NaN	--	NaN	NaN	NaN	NaN	NaN	NaN	NaN	1196.11	NaN
Q9H871-2;Q9H871	RMND5A	NaN	NaN	NaN	NaN	NaN	NaN	NaN	NaN	NaN	NaN	NaN	--	NaN	NaN	NaN	NaN	NaN	NaN	NaN	NaN	NaN
Q9H8W4	PLEKHF2	NaN	NaN	NaN	NaN	NaN	NaN	NaN	NaN	NaN	NaN	NaN	--	NaN	NaN	NaN	NaN	865.171	560.928	NaN	NaN	NaN
Q9H930-1;Q9H930-2;Q9H930	SP140L	NaN	NaN	NaN	NaN	NaN	NaN	NaN	NaN	NaN	NaN	NaN	--	NaN	NaN	NaN	NaN	NaN	NaN	NaN	NaN	NaN
Q9H993	ARMT1	NaN	NaN	NaN	NaN	NaN	NaN	NaN	NaN	NaN	NaN	NaN	--	NaN	NaN	NaN	NaN	NaN	NaN	NaN	NaN	NaN
Q9H9A6	LRRC40	NaN	NaN	NaN	NaN	NaN	NaN	NaN	NaN	NaN	NaN	NaN	--	NaN	NaN	NaN	NaN	NaN	NaN	NaN	NaN	NaN
Q9H9B4	SFXN1	NaN	NaN	NaN	NaN	NaN	NaN	NaN	NaN	NaN	NaN	NaN	--	NaN	NaN	NaN	NaN	NaN	NaN	NaN	NaN	NaN
Q9HA65-3;Q9HA65-2;Q9HA65	TBC1D17	NaN	NaN	NaN	NaN	NaN	NaN	NaN	NaN	NaN	NaN	NaN	--	NaN	NaN	NaN	NaN	NaN	NaN	NaN	NaN	NaN
Q9HAV4	XPO5	NaN	NaN	NaN	NaN	NaN	NaN	NaN	NaN	NaN	NaN	NaN	--	NaN	NaN	NaN	NaN	NaN	NaN	NaN	NaN	NaN
Q9HB71-3;Q9HB71	CACYBP	NaN	NaN	NaN	NaN	NaN	NaN	NaN	NaN	NaN	NaN	NaN	--	NaN	NaN	NaN	NaN	NaN	NaN	NaN	NaN	NaN
Q9HCY8	S100A14	NaN	NaN	NaN	NaN	NaN	NaN	NaN	NaN	NaN	NaN	NaN	--	NaN	NaN	NaN	NaN	NaN	NaN	NaN	NaN	NaN
Q9NPB8	GPCPD1	NaN	NaN	NaN	NaN	NaN	NaN	NaN	NaN	NaN	NaN	NaN	--	NaN	NaN	NaN	NaN	NaN	407.899	NaN	342.964	NaN
Q9NPH2-2;Q9NPH2-3;Q9NPH2	ISYNA1	NaN	NaN	NaN	NaN	NaN	NaN	NaN	NaN	NaN	NaN	NaN	--	NaN	NaN	NaN	NaN	NaN	NaN	NaN	NaN	NaN
Q9NQ32-2;Q9NQ32	C11orf16	NaN	NaN	NaN	NaN	NaN	NaN	NaN	NaN	NaN	NaN	NaN	--	NaN	NaN	NaN	NaN	NaN	NaN	NaN	NaN	NaN
Q9NQG5	RPRD1B	NaN	NaN	NaN	NaN	NaN	NaN	NaN	NaN	NaN	NaN	NaN	--	NaN	NaN	NaN	NaN	NaN	NaN	NaN	NaN	NaN
Q9NQR4	NIT2	NaN	NaN	NaN	NaN	NaN	NaN	NaN	NaN	NaN	NaN	NaN	--	NaN	NaN	NaN	NaN	NaN	NaN	NaN	NaN	NaN
Q9NQX3;Q9NQX3-2	GPHN	NaN	NaN	NaN	NaN	NaN	NaN	NaN	NaN	NaN	NaN	NaN	--	NaN	NaN	NaN	NaN	NaN	NaN	NaN	NaN	NaN
Q9NR16-3;Q9NR16-2;Q9NR16;Q9NR16-4	CD163L1	NaN	NaN	NaN	NaN	NaN	NaN	NaN	NaN	NaN	NaN	NaN	--	NaN	NaN	NaN	NaN	NaN	NaN	NaN	NaN	NaN
Q9NR30-2;Q9NR30;Q9BQ39	DDX21	NaN	NaN	NaN	NaN	NaN	NaN	NaN	NaN	NaN	NaN	NaN	--	NaN	NaN	NaN	NaN	NaN	NaN	NaN	NaN	NaN
Q9NR31;Q9NR31-2;Q9Y6B6	SAR1A;SAR1B	NaN	NaN	NaN	NaN	NaN	NaN	NaN	NaN	NaN	NaN	NaN	--	NaN	NaN	NaN	NaN	NaN	NaN	NaN	NaN	NaN
Q9NRP0;Q9NRP0-2	OSTC	NaN	NaN	NaN	NaN	NaN	NaN	NaN	NaN	NaN	NaN	NaN	--	NaN	NaN	NaN	NaN	NaN	NaN	NaN	NaN	NaN
Q9NUP9;Q9HAP6;O14910	LIN7C	NaN	NaN	NaN	NaN	NaN	NaN	NaN	NaN	NaN	NaN	NaN	--	NaN	NaN	NaN	NaN	NaN	NaN	NaN	NaN	NaN
Q9NV88-3;Q9NV88-2;Q9NV88	INTS9	NaN	NaN	NaN	NaN	NaN	NaN	NaN	NaN	NaN	NaN	NaN	--	NaN	NaN	NaN	NaN	NaN	NaN	NaN	NaN	NaN
Q9NV96;Q9NV96-3;Q9NV96-2	TMEM30A	NaN	NaN	NaN	NaN	NaN	NaN	NaN	NaN	NaN	NaN	NaN	--	NaN	NaN	NaN	NaN	NaN	NaN	NaN	NaN	NaN
Q9NVE7	PANK4	NaN	NaN	NaN	NaN	NaN	NaN	NaN	NaN	NaN	NaN	NaN	--	NaN	NaN	NaN	NaN	NaN	NaN	NaN	NaN	NaN
Q9NWZ3;Q9NWZ3-2	IRAK4	NaN	NaN	NaN	NaN	NaN	NaN	NaN	NaN	NaN	NaN	NaN	--	NaN	NaN	NaN	NaN	NaN	NaN	NaN	NaN	NaN
Q9NX55	HYPK	NaN	NaN	NaN	NaN	NaN	NaN	NaN	NaN	NaN	NaN	NaN	--	NaN	NaN	NaN	NaN	NaN	NaN	NaN	NaN	NaN
Q9NXA8-4;Q9NXA8-2;Q9NXA8	SIRT5	NaN	NaN	NaN	NaN	NaN	NaN	NaN	NaN	NaN	NaN	NaN	--	NaN	NaN	NaN	NaN	NaN	NaN	NaN	NaN	NaN
Q9NXF1-2;Q9NXF1	TEX10	NaN	NaN	NaN	NaN	NaN	NaN	NaN	NaN	NaN	NaN	NaN	--	NaN	NaN	NaN	NaN	NaN	NaN	NaN	NaN	NaN
Q9NXR7-4;Q9NXR7-3;Q9NXR7;Q9NXR7-1	BRE	NaN	NaN	NaN	NaN	NaN	NaN	NaN	NaN	NaN	NaN	NaN	--	NaN	NaN	NaN	NaN	NaN	NaN	NaN	NaN	NaN
Q9NZ08;Q9NZ08-2	ERAP1	NaN	NaN	NaN	NaN	NaN	NaN	NaN	NaN	NaN	NaN	NaN	--	NaN	NaN	NaN	NaN	NaN	NaN	NaN	NaN	NaN
Q9NZ32	ACTR10	NaN	NaN	NaN	NaN	NaN	NaN	NaN	NaN	NaN	NaN	NaN	--	NaN	NaN	NaN	NaN	NaN	NaN	NaN	NaN	NaN
Q9NZC3	GDE1	NaN	NaN	NaN	NaN	NaN	NaN	NaN	NaN	NaN	NaN	NaN	--	NaN	NaN	NaN	NaN	NaN	NaN	NaN	NaN	NaN
Q9NZT1	CALML5	NaN	NaN	NaN	NaN	NaN	NaN	NaN	NaN	NaN	NaN	NaN	--	NaN	NaN	NaN	NaN	NaN	NaN	NaN	NaN	NaN
Q9NZZ3-2;Q9NZZ3	CHMP5	NaN	NaN	NaN	NaN	NaN	NaN	NaN	NaN	NaN	NaN	NaN	--	NaN	NaN	NaN	NaN	NaN	NaN	NaN	NaN	NaN
Q9P0L0;Q9P0L0-2	VAPA	NaN	NaN	NaN	NaN	NaN	NaN	NaN	NaN	NaN	4957.37	NaN	--	NaN	NaN	NaN	NaN	NaN	NaN	NaN	NaN	NaN
Q9P1F3	ABRACL	NaN	NaN	NaN	NaN	NaN	NaN	NaN	NaN	NaN	NaN	NaN	--	NaN	NaN	NaN	NaN	NaN	NaN	NaN	NaN	NaN
Q9P246-3;Q9P246;Q9P246-2	STIM2	NaN	NaN	NaN	NaN	NaN	NaN	NaN	NaN	NaN	NaN	NaN	--	NaN	NaN	NaN	NaN	NaN	NaN	NaN	NaN	NaN
Q9P287-4;Q9P287-3;Q9P287;Q9P287-2	BCCIP	NaN	NaN	NaN	NaN	NaN	NaN	NaN	NaN	NaN	NaN	NaN	--	NaN	NaN	NaN	NaN	NaN	NaN	NaN	NaN	NaN
Q9P289-2	STK26	NaN	NaN	NaN	NaN	NaN	NaN	NaN	NaN	NaN	NaN	NaN	--	NaN	NaN	NaN	NaN	NaN	NaN	NaN	NaN	NaN
Q9P2T1-3;Q9P2T1;Q9P2T1-2	GMPR2	NaN	NaN	NaN	NaN	NaN	NaN	NaN	NaN	NaN	NaN	NaN	--	NaN	NaN	NaN	NaN	NaN	NaN	NaN	NaN	NaN
Q9UBB4	ATXN10	NaN	NaN	NaN	NaN	NaN	NaN	NaN	NaN	NaN	NaN	NaN	--	NaN	NaN	NaN	NaN	NaN	NaN	NaN	NaN	NaN
Q9UBE0	SAE1	NaN	NaN	NaN	NaN	NaN	NaN	NaN	NaN	NaN	NaN	NaN	--	NaN	NaN	NaN	NaN	NaN	NaN	NaN	NaN	NaN
Q9UBL3-2;Q9UBL3-3;Q9UBL3	ASH2L	NaN	NaN	NaN	NaN	NaN	NaN	NaN	NaN	NaN	NaN	NaN	--	NaN	NaN	NaN	NaN	NaN	NaN	NaN	NaN	NaN
Q9UBU8-2;Q9UBU8;Q9UBU8-3;Q15014	MORF4L1;MORF4L2	NaN	NaN	NaN	NaN	NaN	NaN	NaN	NaN	NaN	NaN	NaN	--	NaN	NaN	NaN	NaN	NaN	NaN	NaN	NaN	NaN
Q9UDY4	DNAJB4	1803.21	874.79	NaN	NaN	NaN	NaN	NaN	NaN	NaN	NaN	NaN	--	NaN	NaN	NaN	2747.3	NaN	NaN	NaN	NaN	NaN
Q9UHD9	UBQLN2	NaN	NaN	NaN	NaN	NaN	NaN	NaN	NaN	NaN	NaN	NaN	--	NaN	NaN	NaN	NaN	NaN	NaN	NaN	NaN	NaN
Q9UHV9	PFDN2	NaN	NaN	NaN	NaN	NaN	NaN	NaN	NaN	NaN	NaN	NaN	--	NaN	NaN	NaN	NaN	NaN	NaN	NaN	NaN	NaN
Q9UI26;Q9UI26-2	IPO11	NaN	NaN	NaN	NaN	NaN	NaN	NaN	NaN	NaN	NaN	NaN	--	NaN	NaN	NaN	NaN	233.771	361.533	NaN	NaN	NaN
Q9UIC8-2;Q9UIC8;Q9UIC8-3	LCMT1	NaN	NaN	NaN	NaN	NaN	NaN	NaN	NaN	NaN	NaN	NaN	--	NaN	NaN	NaN	NaN	647.679	NaN	1224.86	NaN	NaN
Q9UJ70;Q9UJ70-2	NAGK	NaN	NaN	NaN	NaN	NaN	NaN	NaN	NaN	NaN	NaN	NaN	--	NaN	NaN	NaN	NaN	NaN	NaN	NaN	NaN	NaN
Q9UJC5	SH3BGRL2	NaN	NaN	NaN	NaN	NaN	NaN	NaN	NaN	NaN	NaN	NaN	--	NaN	NaN	NaN	NaN	NaN	NaN	NaN	NaN	NaN
Q9UJW0-2;Q9UJW0;Q9UJW0-3	DCTN4	NaN	NaN	NaN	NaN	NaN	NaN	NaN	NaN	NaN	NaN	NaN	--	NaN	NaN	NaN	538.648	NaN	NaN	NaN	NaN	NaN
Q9UJX2;Q9UJX2-3;Q9UJX2-2	CDC23	NaN	NaN	NaN	NaN	NaN	NaN	NaN	NaN	NaN	NaN	NaN	--	NaN	NaN	NaN	NaN	NaN	NaN	NaN	NaN	NaN
Q9UJX3-2;Q9UJX3	ANAPC7	NaN	NaN	NaN	NaN	NaN	NaN	NaN	NaN	NaN	NaN	NaN	--	NaN	NaN	NaN	NaN	NaN	NaN	NaN	NaN	NaN
Q9UJX4;Q9UJX4-2;Q9UJX4-3	ANAPC5	NaN	NaN	NaN	NaN	NaN	NaN	NaN	NaN	NaN	NaN	NaN	--	NaN	NaN	NaN	NaN	NaN	NaN	NaN	NaN	NaN
Q9UJZ1-2;Q9UJZ1	STOML2	NaN	NaN	NaN	NaN	NaN	NaN	NaN	NaN	NaN	NaN	NaN	--	NaN	NaN	NaN	NaN	NaN	NaN	NaN	NaN	NaN
Q9UK41;Q9UK41-2	VPS28	NaN	NaN	NaN	NaN	NaN	NaN	NaN	NaN	NaN	NaN	NaN	--	NaN	NaN	NaN	NaN	NaN	NaN	NaN	NaN	NaN
Q9UKJ5	CHIC2	NaN	NaN	NaN	NaN	NaN	NaN	NaN	NaN	NaN	NaN	NaN	--	NaN	NaN	NaN	NaN	NaN	NaN	NaN	NaN	NaN
Q9UKY7;Q9UKY7-2;Q9UKY7-3	CDV3	NaN	NaN	NaN	NaN	NaN	NaN	NaN	NaN	NaN	NaN	NaN	--	NaN	NaN	NaN	NaN	NaN	NaN	NaN	NaN	NaN
Q9UL15-2;Q9UL15	BAG5	NaN	NaN	NaN	NaN	NaN	NaN	NaN	NaN	NaN	NaN	NaN	--	NaN	NaN	NaN	NaN	NaN	NaN	NaN	NaN	NaN
Q9ULC3	RAB23	NaN	NaN	NaN	NaN	NaN	NaN	NaN	NaN	NaN	NaN	NaN	--	NaN	NaN	NaN	NaN	NaN	NaN	NaN	NaN	NaN
Q9ULC5-3;Q9ULC5-4;Q9ULC5	ACSL5	NaN	NaN	NaN	NaN	NaN	NaN	NaN	NaN	NaN	NaN	NaN	--	NaN	NaN	NaN	NaN	NaN	NaN	NaN	NaN	NaN
Q9ULD9	ZNF608	NaN	NaN	NaN	NaN	NaN	NaN	NaN	NaN	NaN	NaN	NaN	--	NaN	NaN	NaN	NaN	NaN	NaN	NaN	NaN	NaN
Q9UMY4-3;Q9UMY4;Q9UMY4-1	SNX12	NaN	NaN	NaN	NaN	NaN	NaN	NaN	NaN	NaN	NaN	NaN	--	NaN	NaN	NaN	NaN	NaN	NaN	NaN	NaN	NaN
Q9UNP9-2;Q9UNP9;Q9UNP9-3	PPIE	NaN	NaN	NaN	NaN	NaN	NaN	NaN	NaN	NaN	NaN	NaN	--	NaN	NaN	NaN	NaN	NaN	NaN	NaN	NaN	NaN
Q9UPN6;Q9UPN6-2	SCAF8	NaN	NaN	NaN	NaN	NaN	NaN	NaN	NaN	NaN	NaN	NaN	--	NaN	NaN	NaN	NaN	NaN	NaN	NaN	NaN	NaN
Q9UPU5	USP24	NaN	NaN	NaN	NaN	NaN	NaN	NaN	NaN	NaN	NaN	NaN	--	NaN	NaN	NaN	NaN	NaN	NaN	NaN	NaN	NaN
Q9Y2H1;Q9Y2H1-2;Q15208	STK38L	NaN	NaN	NaN	NaN	NaN	NaN	NaN	NaN	NaN	NaN	NaN	--	NaN	NaN	NaN	NaN	NaN	NaN	NaN	NaN	NaN
Q9Y2I8-3;Q9Y2I8;Q9Y2I8-2	WDR37	NaN	NaN	NaN	NaN	NaN	NaN	NaN	NaN	NaN	NaN	NaN	--	NaN	NaN	NaN	NaN	NaN	NaN	NaN	NaN	NaN
Q9Y2Z0;Q9Y2Z0-2	SUGT1	NaN	NaN	NaN	NaN	NaN	NaN	NaN	NaN	NaN	NaN	NaN	--	NaN	NaN	NaN	NaN	1200.92	NaN	NaN	NaN	NaN
Q9Y333	LSM2	NaN	NaN	NaN	NaN	NaN	NaN	NaN	NaN	NaN	NaN	NaN	--	NaN	NaN	NaN	NaN	NaN	NaN	NaN	NaN	NaN
Q9Y371-2;Q9Y371;Q9Y371-3	SH3GLB1	NaN	NaN	NaN	NaN	NaN	NaN	NaN	NaN	NaN	NaN	NaN	--	NaN	NaN	NaN	NaN	NaN	NaN	NaN	NaN	NaN
Q9Y394-2;Q9Y394	DHRS7	NaN	NaN	NaN	NaN	NaN	NaN	NaN	NaN	NaN	NaN	NaN	--	NaN	NaN	NaN	NaN	NaN	NaN	NaN	NaN	NaN
Q9Y3A6;Q9Y3A6-2	TMED5	NaN	NaN	NaN	NaN	NaN	NaN	NaN	NaN	NaN	NaN	NaN	--	NaN	NaN	NaN	NaN	NaN	NaN	NaN	NaN	NaN
Q9Y3C8	UFC1	NaN	NaN	NaN	NaN	NaN	NaN	NaN	NaN	NaN	NaN	NaN	--	NaN	NaN	NaN	NaN	NaN	NaN	NaN	NaN	NaN
Q9Y3E0	GOLT1B	NaN	NaN	NaN	NaN	NaN	NaN	NaN	NaN	NaN	NaN	NaN	--	NaN	NaN	NaN	NaN	NaN	NaN	NaN	NaN	NaN
Q9Y3E5	PTRH2	NaN	NaN	NaN	NaN	NaN	NaN	NaN	NaN	NaN	NaN	NaN	--	NaN	NaN	NaN	NaN	NaN	NaN	NaN	NaN	NaN
Q9Y4D8-4;Q9Y4D8;Q9Y4D8-2;Q9Y4D8-3	HECTD4	NaN	NaN	NaN	NaN	NaN	NaN	NaN	NaN	NaN	NaN	NaN	--	NaN	NaN	NaN	NaN	NaN	NaN	NaN	NaN	NaN
Q9Y4G6	TLN2	NaN	NaN	NaN	NaN	NaN	NaN	NaN	NaN	NaN	NaN	NaN	--	NaN	NaN	NaN	NaN	NaN	NaN	NaN	NaN	NaN
Q9Y4P8-2;Q9Y4P8-6;Q9Y4P8-3;Q9Y4P8-5	WIPI2	NaN	NaN	NaN	NaN	NaN	NaN	NaN	NaN	NaN	NaN	NaN	--	NaN	NaN	NaN	NaN	754.927	641.101	NaN	NaN	NaN
Q9Y4Y9	LSM5	NaN	NaN	NaN	NaN	NaN	NaN	NaN	NaN	NaN	NaN	NaN	--	NaN	NaN	NaN	NaN	NaN	NaN	NaN	NaN	NaN
Q9Y5B9	SUPT16H	NaN	NaN	NaN	NaN	NaN	NaN	NaN	NaN	NaN	NaN	NaN	--	NaN	NaN	NaN	NaN	NaN	NaN	NaN	NaN	NaN
Q9Y5K8	ATP6V1D	NaN	NaN	NaN	NaN	NaN	NaN	NaN	NaN	NaN	NaN	NaN	--	NaN	NaN	NaN	NaN	NaN	NaN	NaN	NaN	NaN
Q9Y5U9	IER3IP1	NaN	NaN	NaN	NaN	NaN	NaN	NaN	NaN	NaN	NaN	NaN	--	NaN	NaN	NaN	NaN	NaN	NaN	NaN	NaN	NaN
Q9Y5X1	SNX9	NaN	NaN	NaN	NaN	NaN	NaN	NaN	NaN	NaN	NaN	NaN	--	NaN	NaN	NaN	NaN	NaN	NaN	NaN	NaN	NaN
Q9Y5X2	SNX8	NaN	NaN	NaN	NaN	NaN	NaN	NaN	NaN	NaN	NaN	NaN	--	NaN	NaN	NaN	NaN	218.255	465.219	NaN	NaN	NaN
Q9Y5Y2	NUBP2	NaN	NaN	NaN	NaN	NaN	NaN	NaN	NaN	NaN	NaN	NaN	--	NaN	NaN	NaN	NaN	NaN	NaN	NaN	NaN	NaN
Q9Y613	FHOD1	NaN	NaN	NaN	NaN	NaN	NaN	NaN	NaN	NaN	NaN	NaN	--	NaN	NaN	NaN	NaN	243.306	197.746	NaN	NaN	NaN
Q9Y617;Q9Y617-2	PSAT1	NaN	NaN	NaN	NaN	NaN	NaN	NaN	NaN	NaN	NaN	NaN	--	NaN	NaN	NaN	NaN	NaN	NaN	NaN	NaN	NaN
Q9Y696	CLIC4	NaN	NaN	NaN	NaN	NaN	NaN	NaN	NaN	NaN	NaN	NaN	--	NaN	NaN	NaN	NaN	NaN	NaN	NaN	NaN	NaN
Q9Y6C9	MTCH2	NaN	NaN	NaN	NaN	NaN	NaN	NaN	NaN	NaN	NaN	NaN	--	NaN	NaN	NaN	NaN	NaN	NaN	NaN	NaN	NaN
Q9Y6D5	ARFGEF2	NaN	NaN	NaN	NaN	NaN	NaN	NaN	NaN	NaN	NaN	NaN	--	NaN	NaN	NaN	NaN	NaN	NaN	NaN	NaN	NaN
Q9Y6E0-2;Q9Y6E0	STK24	NaN	NaN	NaN	NaN	NaN	NaN	NaN	NaN	NaN	NaN	NaN	--	NaN	NaN	NaN	NaN	NaN	NaN	NaN	NaN	NaN
Q9Y6E2-2;Q9Y6E2	BZW2	NaN	NaN	NaN	NaN	NaN	NaN	NaN	NaN	NaN	NaN	NaN	--	NaN	NaN	NaN	NaN	NaN	NaN	NaN	NaN	NaN
P78318	IGBP1	NaN	NaN	NaN	NaN	NaN	NaN	NaN	NaN	NaN	NaN	NaN	--	NaN	NaN	NaN	NaN	2656.85	NaN	845.546	NaN	NaN
Q9BUH6	C9orf142	NaN	NaN	NaN	NaN	NaN	NaN	NaN	NaN	NaN	NaN	NaN	--	NaN	NaN	NaN	NaN	NaN	NaN	NaN	NaN	NaN
Q14103-4;Q14103-3;Q14103-2;Q14103	HNRNPD	NaN	NaN	NaN	NaN	NaN	NaN	NaN	NaN	NaN	NaN	NaN	--	NaN	NaN	NaN	NaN	NaN	NaN	NaN	NaN	NaN
Q7Z2X7;Q5JRK9	PAGE2;PAGE2B	NaN	NaN	NaN	NaN	NaN	NaN	NaN	NaN	NaN	NaN	NaN	--	NaN	NaN	NaN	NaN	NaN	NaN	NaN	NaN	NaN
Q9NQP4	PFDN4	NaN	NaN	NaN	NaN	NaN	NaN	NaN	NaN	NaN	NaN	NaN	--	NaN	NaN	NaN	NaN	NaN	NaN	NaN	NaN	NaN
Q9Y5S9-2;Q9Y5S9	RBM8A	NaN	NaN	NaN	NaN	NaN	NaN	NaN	NaN	NaN	NaN	NaN	--	NaN	NaN	NaN	NaN	NaN	NaN	NaN	NaN	NaN
O60888-3;O60888;O60888-2	CUTA	NaN	NaN	NaN	NaN	NaN	NaN	NaN	NaN	NaN	NaN	NaN	--	NaN	NaN	NaN	NaN	NaN	NaN	NaN	NaN	NaN
Q96K76-4;Q96K76;Q96K76-2;Q96K76-3	USP47	NaN	NaN	NaN	NaN	NaN	NaN	NaN	NaN	NaN	NaN	NaN	--	NaN	NaN	NaN	NaN	NaN	NaN	NaN	NaN	NaN
P15121;C9JRZ8;C9JRZ8-2	AKR1B1;AKR1B15	NaN	NaN	NaN	NaN	NaN	NaN	NaN	NaN	NaN	NaN	NaN	--	NaN	NaN	NaN	NaN	NaN	NaN	NaN	NaN	NaN
P47929	LGALS7	NaN	NaN	NaN	NaN	NaN	NaN	NaN	NaN	NaN	NaN	NaN	--	NaN	NaN	NaN	NaN	NaN	NaN	NaN	NaN	NaN
Q9Y4F4;Q9Y4F4-2;Q9Y4F4-3	FAM179B	NaN	NaN	NaN	NaN	NaN	NaN	NaN	NaN	NaN	NaN	NaN	--	NaN	NaN	NaN	NaN	NaN	NaN	NaN	NaN	NaN
P02100	HBE1	NaN	NaN	NaN	NaN	NaN	NaN	NaN	NaN	NaN	NaN	NaN	--	NaN	NaN	NaN	NaN	NaN	NaN	NaN	NaN	NaN
Q96FV2-2;Q96FV2	SCRN2	NaN	NaN	NaN	NaN	NaN	NaN	NaN	NaN	NaN	NaN	NaN	--	NaN	NaN	NaN	NaN	NaN	NaN	NaN	NaN	NaN
Q92930	RAB8B	NaN	5224.14	NaN	NaN	NaN	NaN	NaN	NaN	NaN	NaN	NaN	--	NaN	NaN	NaN	4940.8	NaN	NaN	NaN	NaN	3093.94
Q92696	RABGGTA	NaN	NaN	NaN	NaN	NaN	NaN	NaN	NaN	NaN	NaN	NaN	--	NaN	NaN	NaN	NaN	NaN	NaN	NaN	NaN	NaN
Q99471-2;Q99471;Q99471-3	PFDN5	NaN	NaN	NaN	NaN	NaN	NaN	NaN	NaN	NaN	NaN	NaN	--	NaN	NaN	NaN	NaN	NaN	NaN	NaN	NaN	NaN
Q9H8S9;Q7L9L4;Q7L9L4-2;Q9H8S9-2	MOB1A;MOB1B	NaN	NaN	NaN	NaN	NaN	NaN	NaN	NaN	NaN	NaN	NaN	--	NaN	NaN	NaN	NaN	NaN	NaN	NaN	NaN	NaN
P23588;P23588-2	EIF4B	NaN	NaN	NaN	NaN	NaN	NaN	NaN	NaN	NaN	NaN	NaN	--	NaN	NaN	NaN	NaN	NaN	NaN	NaN	NaN	NaN
Q7Z4H3;Q7Z4H3-2;Q7Z4H3-3	HDDC2	NaN	NaN	NaN	NaN	NaN	NaN	NaN	NaN	NaN	NaN	NaN	--	NaN	NaN	NaN	NaN	NaN	NaN	NaN	NaN	NaN
O75608-2;O75608	LYPLA1	NaN	NaN	NaN	NaN	NaN	NaN	NaN	NaN	NaN	NaN	NaN	--	NaN	NaN	NaN	NaN	NaN	NaN	NaN	NaN	NaN
Q13185;P83916	CBX3;CBX1	NaN	NaN	NaN	NaN	NaN	NaN	NaN	NaN	NaN	NaN	NaN	--	NaN	NaN	NaN	NaN	NaN	NaN	NaN	NaN	NaN
P29508;P29508-2;P48594	SERPINB3;SERPINB4	NaN	NaN	NaN	NaN	NaN	NaN	NaN	NaN	NaN	NaN	NaN	--	NaN	NaN	NaN	NaN	NaN	NaN	NaN	NaN	NaN
Q9NRW1;Q9NRW1-2	RAB6B	NaN	NaN	1611.24	NaN	NaN	NaN	1704.13	NaN	NaN	NaN	NaN	--	NaN	NaN	5471.71	NaN	NaN	NaN	NaN	NaN	6409.94
Q9NRS6;Q9NRS6-2	SNX15	NaN	NaN	NaN	NaN	NaN	NaN	NaN	NaN	NaN	NaN	NaN	--	NaN	NaN	NaN	NaN	NaN	NaN	NaN	NaN	NaN
Q9ULA0	DNPEP	NaN	NaN	NaN	NaN	NaN	NaN	NaN	NaN	NaN	NaN	NaN	--	NaN	NaN	NaN	641.67	NaN	NaN	NaN	NaN	NaN
P46108-2;P46108	CRK	NaN	NaN	NaN	NaN	NaN	NaN	NaN	NaN	NaN	NaN	NaN	--	NaN	NaN	NaN	NaN	NaN	NaN	NaN	NaN	NaN
Q8TCD5-2;Q8TCD5	NT5C	NaN	NaN	NaN	NaN	NaN	NaN	NaN	NaN	NaN	NaN	NaN	--	NaN	NaN	NaN	2427.29	NaN	NaN	NaN	NaN	NaN
Q9BTE1;Q9BTE1-2;Q9BTE1-3	DCTN5	NaN	NaN	NaN	NaN	NaN	NaN	NaN	NaN	NaN	NaN	NaN	--	NaN	NaN	NaN	NaN	NaN	NaN	NaN	NaN	NaN
Q14240;Q14240-2	EIF4A2	NaN	NaN	NaN	NaN	NaN	NaN	NaN	NaN	NaN	NaN	NaN	--	NaN	NaN	NaN	1942.09	NaN	NaN	NaN	NaN	NaN
Q6P1N9;Q6P1N9-2	TATDN1	NaN	NaN	NaN	NaN	NaN	NaN	NaN	NaN	NaN	NaN	NaN	--	NaN	NaN	NaN	NaN	NaN	NaN	NaN	NaN	NaN
O43583	DENR	NaN	NaN	NaN	NaN	NaN	NaN	NaN	NaN	NaN	NaN	NaN	--	NaN	NaN	NaN	NaN	NaN	NaN	NaN	NaN	NaN
Q01469	FABP5	NaN	NaN	NaN	NaN	NaN	NaN	NaN	NaN	NaN	NaN	NaN	--	NaN	NaN	NaN	NaN	NaN	NaN	NaN	NaN	NaN
Q9NZL9-4;Q9NZL9-2;Q9NZL9;Q9NZL9-3	MAT2B	NaN	NaN	NaN	NaN	NaN	NaN	NaN	NaN	NaN	NaN	NaN	--	NaN	NaN	NaN	NaN	NaN	NaN	NaN	NaN	NaN
Q12765-2;Q12765;Q12765-3	SCRN1	NaN	NaN	NaN	NaN	NaN	NaN	NaN	NaN	NaN	NaN	NaN	--	NaN	NaN	NaN	NaN	NaN	NaN	NaN	NaN	NaN
O75340-2;O75340	PDCD6	NaN	NaN	NaN	NaN	NaN	NaN	NaN	NaN	NaN	NaN	NaN	--	NaN	NaN	NaN	NaN	NaN	NaN	NaN	NaN	NaN
Q96A72;P61326;P61326-2	MAGOHB;MAGOH	NaN	NaN	NaN	NaN	NaN	NaN	NaN	NaN	NaN	NaN	NaN	--	NaN	NaN	NaN	NaN	NaN	NaN	NaN	NaN	NaN
Q8WW12-2;Q8WW12	PCNP	NaN	NaN	NaN	NaN	NaN	NaN	NaN	NaN	NaN	NaN	NaN	--	NaN	NaN	NaN	NaN	NaN	NaN	NaN	NaN	NaN
O14964-2;O14964	HGS	NaN	NaN	NaN	NaN	NaN	NaN	NaN	NaN	NaN	NaN	NaN	--	NaN	NaN	NaN	NaN	NaN	NaN	NaN	NaN	NaN
P53041	PPP5C	NaN	NaN	NaN	NaN	NaN	NaN	NaN	NaN	NaN	NaN	NaN	--	NaN	NaN	NaN	348.344	NaN	NaN	NaN	NaN	NaN
Q9H5X1;Q9H5X1-2	FAM96A	NaN	NaN	NaN	NaN	NaN	NaN	NaN	NaN	NaN	NaN	NaN	--	NaN	NaN	NaN	NaN	NaN	NaN	NaN	NaN	NaN
Q5T749	KPRP	NaN	NaN	NaN	NaN	NaN	NaN	NaN	NaN	NaN	NaN	NaN	--	99.5974	NaN	NaN	NaN	NaN	NaN	NaN	544.692	NaN
Q9HDC9-2;Q9HDC9	APMAP	NaN	NaN	NaN	NaN	NaN	NaN	NaN	NaN	NaN	NaN	NaN	--	195.3	NaN	NaN	NaN	NaN	982.997	NaN	NaN	NaN
P02647	APOA1	NaN	NaN	NaN	NaN	NaN	NaN	NaN	NaN	NaN	NaN	NaN	--	181.495	NaN	NaN	NaN	NaN	NaN	NaN	828.491	NaN
P38919	EIF4A3	NaN	NaN	NaN	NaN	NaN	NaN	NaN	896.684	NaN	NaN	NaN	--	NaN	NaN	2758.88	1438.22	NaN	NaN	NaN	NaN	NaN
Q9Y4P1-6;Q9Y4P1;Q9Y4P1-2;Q9Y4P1-3;Q9Y4P1-4	ATG4B	NaN	NaN	NaN	NaN	NaN	NaN	NaN	NaN	688.29	NaN	NaN	--	NaN	NaN	NaN	NaN	NaN	NaN	NaN	NaN	1581.89
P53680-2;P53680	AP2S1	NaN	NaN	NaN	NaN	NaN	NaN	NaN	NaN	11784.2	NaN	NaN	--	NaN	24076.3	NaN	17226.8	NaN	NaN	NaN	NaN	59903.8
P62495-2;P62495	ETF1	NaN	NaN	NaN	NaN	NaN	NaN	NaN	510.376	NaN	NaN	NaN	--	NaN	NaN	514.015	NaN	NaN	NaN	NaN	NaN	NaN
Q9H8M7	FAM188A	NaN	NaN	NaN	NaN	NaN	NaN	NaN	NaN	667.377	NaN	NaN	--	NaN	NaN	NaN	598.022	NaN	NaN	NaN	NaN	NaN
P60520	GABARAPL2	NaN	NaN	NaN	NaN	NaN	NaN	NaN	NaN	13231.1	NaN	NaN	--	NaN	NaN	NaN	NaN	9562.95	NaN	NaN	NaN	NaN
Q96FZ7	CHMP6	NaN	NaN	NaN	NaN	NaN	NaN	NaN	NaN	NaN	NaN	3873.25	--	NaN	NaN	NaN	NaN	NaN	2351.46	NaN	3057.26	NaN
P06753	TPM3	NaN	NaN	NaN	NaN	NaN	NaN	NaN	NaN	NaN	51586.8	NaN	--	NaN	NaN	NaN	NaN	31702.3	NaN	NaN	NaN	NaN
P51784	USP11	NaN	NaN	NaN	NaN	NaN	NaN	NaN	NaN	175.758	NaN	NaN	--	NaN	NaN	NaN	NaN	81.0608	NaN	NaN	NaN	NaN
Q9Y376	CAB39	NaN	NaN	NaN	NaN	NaN	NaN	NaN	NaN	NaN	1111.95	NaN	--	NaN	NaN	NaN	NaN	NaN	422.129	NaN	NaN	NaN
O95456-2;O95456	PSMG1	NaN	NaN	NaN	NaN	NaN	NaN	NaN	NaN	2654.28	NaN	NaN	--	NaN	NaN	NaN	1375.43	NaN	NaN	463.59	NaN	NaN
O00151	PDLIM1	NaN	NaN	NaN	NaN	NaN	NaN	NaN	NaN	NaN	NaN	NaN	--	NaN	4393.17	NaN	NaN	101.564	NaN	NaN	NaN	1190.53
Q5T3F8;Q5T3F8-3;Q5T3F8-2	TMEM63B	NaN	NaN	NaN	NaN	154.017	NaN	NaN	1503.68	NaN	NaN	NaN	--	NaN	NaN	NaN	NaN	720.835	NaN	NaN	NaN	NaN
Q9P2X3;Q9P2X3-2	IMPACT	NaN	NaN	NaN	NaN	135.562	NaN	NaN	NaN	351.008	NaN	NaN	--	NaN	550.535	NaN	2144.48	1499.75	NaN	NaN	NaN	NaN
Q96NT3-2;Q96NT3;Q96NT3-3	GUCD1	NaN	NaN	NaN	NaN	419.228	NaN	NaN	NaN	NaN	1087.41	NaN	--	NaN	NaN	NaN	NaN	NaN	NaN	NaN	NaN	NaN
Q96RT1-7;Q96RT1-6;Q96RT1-4;Q96RT1-5;Q96RT1-3;Q96RT1-9;Q96RT1-2;Q96RT1;Q96RT1-8;Q96NW7-3;Q96NW7-2;Q96NW7	ERBB2IP	NaN	NaN	NaN	NaN	55.4876	NaN	NaN	NaN	NaN	143.37	NaN	--	NaN	NaN	NaN	NaN	NaN	94.3789	107.479	NaN	NaN
Q9H0R3;Q9H0R3-2	TMEM222	NaN	NaN	NaN	NaN	NaN	NaN	1737.55	NaN	NaN	4105.59	NaN	--	NaN	NaN	NaN	NaN	3835.38	NaN	NaN	NaN	NaN
P17931	LGALS3	NaN	NaN	1752.1	NaN	NaN	NaN	NaN	NaN	NaN	4120.21	NaN	--	NaN	NaN	NaN	NaN	NaN	NaN	NaN	NaN	NaN
Q6ZWT7	MBOAT2	NaN	NaN	NaN	NaN	NaN	NaN	704.597	NaN	NaN	NaN	NaN	--	NaN	1490.51	NaN	NaN	NaN	NaN	NaN	NaN	NaN
P14618;P14618-2;P14618-3	PKM	NaN	NaN	NaN	NaN	NaN	468.17	NaN	NaN	NaN	NaN	NaN	--	NaN	984.164	NaN	NaN	NaN	NaN	NaN	NaN	974.345
Q13813-3;Q13813;Q13813-2	SPTAN1	NaN	634.691	NaN	NaN	NaN	NaN	NaN	NaN	NaN	NaN	NaN	--	NaN	1287.22	NaN	616.113	NaN	NaN	NaN	NaN	NaN
P53985;P53985-2	SLC16A1	NaN	2959.45	NaN	NaN	NaN	NaN	NaN	5289.18	NaN	NaN	NaN	--	NaN	NaN	NaN	NaN	NaN	1776.31	NaN	NaN	NaN
P20774	OGN	NaN	NaN	NaN	NaN	NaN	NaN	1065.58	NaN	NaN	NaN	NaN	--	NaN	1869.88	NaN	NaN	NaN	NaN	NaN	NaN	NaN
P10412;P16403;P16402;P22492;Q02539	HIST1H1E;HIST1H1C;HIST1H1D	NaN	NaN	2346.19	NaN	1823.01	NaN	NaN	NaN	NaN	3622.17	NaN	--	NaN	NaN	NaN	NaN	2027.67	NaN	NaN	NaN	NaN
Q92954-5;Q92954-4;Q92954-3;Q92954-6;Q92954-2;Q92954	PRG4	NaN	546.107	NaN	NaN	NaN	NaN	1257.72	NaN	1307.58	NaN	NaN	--	NaN	1670.06	NaN	1537.1	NaN	NaN	NaN	NaN	1418.19
O95573	ACSL3	NaN	NaN	NaN	265.947	NaN	NaN	NaN	NaN	NaN	423.497	NaN	--	NaN	NaN	721.515	NaN	NaN	247.15	NaN	NaN	NaN
Q9NQC3-2;Q9NQC3-5;Q9NQC3;Q9NQC3-3;Q9NQC3-4;Q9NQC3-6	RTN4	NaN	1845.82	NaN	NaN	NaN	NaN	1215.95	NaN	2373.93	NaN	NaN	--	NaN	NaN	NaN	NaN	NaN	NaN	NaN	NaN	2989.07
O15162-2;O15162	PLSCR1	NaN	12922.8	NaN	NaN	NaN	NaN	NaN	NaN	19535.1	NaN	NaN	--	NaN	NaN	NaN	NaN	NaN	NaN	NaN	NaN	NaN
P16401	HIST1H1B	NaN	NaN	1693.92	NaN	NaN	NaN	NaN	NaN	NaN	2386.93	NaN	--	NaN	NaN	NaN	NaN	NaN	NaN	NaN	NaN	NaN
P20339-2;P20339	RAB5A	NaN	NaN	NaN	NaN	NaN	1186.29	7263.28	NaN	10549.1	NaN	NaN	--	194.035	NaN	NaN	NaN	NaN	NaN	NaN	386.067	15217.9
Q9Y624;Q9Y624-2	F11R	NaN	NaN	7364.63	NaN	NaN	3759.42	NaN	NaN	NaN	9155.58	NaN	--	4810.52	NaN	NaN	NaN	NaN	NaN	5600.04	NaN	NaN
Q9NXU5	ARL15	NaN	NaN	NaN	NaN	NaN	NaN	1545.02	NaN	1781.2	NaN	NaN	--	NaN	NaN	NaN	NaN	NaN	NaN	1028.96	NaN	NaN
P10809;P10809-2	HSPD1	NaN	49.8314	NaN	NaN	NaN	NaN	NaN	NaN	54.669	NaN	NaN	--	NaN	NaN	NaN	NaN	NaN	NaN	NaN	NaN	NaN
Q15833-2;Q15833;Q15833-3	STXBP2	1193.99	NaN	NaN	395.99	NaN	NaN	NaN	NaN	NaN	663.605	NaN	--	NaN	867.462	NaN	NaN	NaN	NaN	NaN	NaN	NaN
Q8NEZ2-2;Q8NEZ2	VPS37A	NaN	NaN	NaN	2210.75	NaN	NaN	NaN	NaN	NaN	NaN	2149.51	--	1777.85	NaN	NaN	NaN	NaN	NaN	2831.42	NaN	NaN
Q16563-2;Q16563	SYPL1	NaN	NaN	NaN	NaN	NaN	NaN	1310.8	NaN	1135.18	NaN	NaN	--	NaN	NaN	NaN	NaN	NaN	846.443	NaN	NaN	NaN
Q12846;Q12846-2	STX4	3220.08	NaN	NaN	NaN	NaN	NaN	NaN	2781.07	NaN	NaN	NaN	--	NaN	NaN	NaN	3332.68	NaN	NaN	1606.62	NaN	NaN
P67936;P67936-2;CON__crap_maxquant|Tropomyosin_beta_chain|Bos_taurus|Q3SX28|TrEMBL;P07951-3;P07951-2;P07951	TPM4	5186.13	NaN	NaN	NaN	NaN	NaN	2848.69	NaN	NaN	NaN	NaN	--	NaN	3116.35	2539.78	NaN	NaN	NaN	NaN	NaN	NaN
Q9P035-2;Q9P035	HACD3	NaN	NaN	NaN	NaN	961.141	NaN	NaN	NaN	NaN	NaN	NaN	--	740.571	NaN	NaN	NaN	NaN	NaN	NaN	1646.43	NaN
Q13177;Q13153;Q13153-2;O75914-2;O75914;O75914-4;O75914-3	PAK2	1039.47	NaN	344.589	NaN	NaN	NaN	NaN	NaN	486.029	NaN	NaN	--	NaN	NaN	NaN	NaN	NaN	NaN	NaN	NaN	NaN
P08865	RPSA	NaN	NaN	898.493	NaN	NaN	NaN	NaN	NaN	NaN	809.88	418.467	--	NaN	NaN	NaN	NaN	NaN	3292.79	1076.17	NaN	NaN
Q8NB49-2;Q8NB49-3;Q8NB49-4;Q8NB49	ATP11C	NaN	NaN	NaN	NaN	194.671	227.02	NaN	NaN	NaN	NaN	NaN	--	111.846	NaN	NaN	NaN	NaN	NaN	NaN	NaN	NaN
Q8NHH9-3;Q8NHH9-5;Q8NHH9-4;Q8NHH9-2;Q8NHH9	ATL2	NaN	NaN	NaN	371.721	NaN	NaN	NaN	NaN	NaN	NaN	NaN	--	161.055	NaN	NaN	NaN	NaN	NaN	NaN	NaN	NaN
Q92542-2;Q92542	NCSTN	NaN	NaN	NaN	NaN	630.236	NaN	NaN	NaN	NaN	NaN	234.705	--	NaN	NaN	NaN	NaN	432.8	243.739	NaN	NaN	NaN
Q53TN4-3;Q53TN4	CYBRD1	NaN	31034.3	NaN	NaN	5693.15	NaN	NaN	NaN	NaN	NaN	8370	--	5203.13	NaN	NaN	NaN	NaN	NaN	NaN	14406.7	NaN
Q9Y3D6	FIS1	NaN	NaN	NaN	NaN	NaN	2447.57	NaN	NaN	NaN	NaN	NaN	--	894.654	NaN	NaN	NaN	NaN	2141.28	NaN	NaN	NaN
Q9Y6M5	SLC30A1	NaN	NaN	NaN	2574.49	NaN	NaN	4379.54	NaN	NaN	1550.37	NaN	--	930.382	NaN	NaN	NaN	NaN	NaN	NaN	NaN	5834.23
O95861-4;O95861;O95861-2;O95861-3	BPNT1	NaN	NaN	NaN	NaN	NaN	NaN	1111.7	NaN	NaN	394.953	NaN	--	NaN	NaN	NaN	NaN	NaN	306.083	NaN	NaN	NaN
P15144	ANPEP	NaN	NaN	1900.5	NaN	NaN	NaN	NaN	NaN	NaN	543.976	NaN	--	NaN	NaN	NaN	NaN	441.652	NaN	NaN	NaN	NaN
P06702	S100A9	NaN	NaN	NaN	NaN	NaN	29957	NaN	NaN	NaN	NaN	4070.97	--	NaN	NaN	NaN	NaN	NaN	NaN	NaN	NaN	NaN

## Sheet: Fig5A
Storage (days)	Luminescence (UA)
	Chymotrypsin-like							Trypsin-like							Caspase-like
	donor 295	donor 297	donor 298	donor 299	donor 300	donor 301	donor 296	donor 295	donor 297	donor 298	donor 299	donor 300	donor 301	donor 296	donor 295	donor 297	donor 298	donor 299	donor 300	donor 301	donor 296
D7	2375	3344		4223	3243	2421	3838	1965	1930		2173	2151	1555	1470	9776	10029		11246	10092	10044	5827
D14	2370		3217	2326	2966	4751	2809	2004		2342	1970	2070	1885	1235	10291		14706	8794	12856	7638	5274
D21	2579	2427	2435	2151	4337	2778		1991	1889	1679	1828	2078	1439		9360	12406	10308	8629	9983	6369
D28		2143	1706	3167	3577	2629	2351		1924	1611	1444	2440	1495	948		9902	13075	7055	11546	6368	3830
D35	2981	1734	3024	3050	2230	2837	2068	2028	1425	1752	1678	1588	1396	1119	9682	8584	8871	8128	6751	6293	4233
D42	3390	2041	3093	3213	2997	2675	1598	2256	1389	1731	1834	1840	1403		10596	6441	8568	8284	9025	6197	4560

## Sheet: Fig5B-C-D
	Luminescence (UA)
	Chymotrypsin-like			Trypsin-like			Caspase-like
	Unsorted	CFSE low	CFSE high	Unsorted	CFSE low	CFSE high	Unsorted	CFSE low	CFSE high
donor 292	23115	25502	1251	4107	4396	1008	16117	17672	3866
donor 293	16494	20409	822	4108	4654	939	13273	14706	4047
donor 294	18513	20274	1765	3874	4629	1090	14734	16500	4662
donor 295	21229	24073	2926	4559	4527	1509	16476	18849	5101
donor 296	12134	13120	1463	3616	4267	883	12177	13278	4045
donor 297	15592	21480	1725	3283	3834	1066	10839	12484	3504

## Sheet: Fig6A
	Retention rate (%)
	Unsorted	CFSE low	CFSE high
donor 1	1.605	-36.86	21.47
donor 4	-0.7407	3.18	26.22
donor 6	4.536	-3.3	50.91
donor 8	-28.22	-22	9.598
donor 175	12.33	2.31	18.37
donor 180	-0.92	-6.67	38.66

## Sheet: Fig6B
	RBC adherence (RBC/mm²)
	Unsorted	CFSE low	CFSE high
donor 1	175.3	172	818.5
donor 4	163.1	35.4	470.8
donor 6	364.6	256.3	1614.3
donor 8	1444	190.2	2851.8
donor 174	280	111	2341
donor 175	322	84	1000
donor 176	762	158	2205
donor 177	726	229	2462

[truncated: 14 more sheets: Fig6C, Fig6D, Fig6E, Fig6F, FigS3, FigS4, FigS5-S6, FigS7, FigS8, FigS9, FigS10B, FigS10C, FigS11, FigS12]
